# Supplementary material for: TGF-β-dependent reprogramming of amino acid metabolism induces epithelial–mesenchymal transition in non-small cell lung cancers
Source: Commun Biol. 2021 Jun 24;4:782. doi: 10.1038/s42003-021-02323-7 (PMC8225889; doi:10.1038/s42003-021-02323-7)
Supplement: Supplementary file 4 — Supplementary Data 1 [file 42003_2021_2323_MOESM4_ESM.xlsx]

## Sheet: Supplementary Data 1
Supplementary Data 1. Levels of metabolites in TGF-β-treated A549 cells
								Unit: fmol/cell
Compound name	Cell Type	A549
	Treatment	Unstimulated				TGF-β
	No.	1	2	3	4	1	2	3	4
1-Methylnicotinamide		0.485052	0.470291	0.45263	0.426833	1.57691	1.53011	1.46393	1.60826
2-Deoxyglucose 6-phosphate		0.0775902	0.0438474	0.0816416	0.0900243	0.0434802	0.0556818	0.0628414	0.0910279
2-Hydroxyglutarate		0.121149	0.127448	0.117312	0.107289	0.0769616	0.0460274	0.0425115	0.0523086
2-Hydroxypentanoate		0.293705	0.400197	0.320491	0.35802	0.303281	0.301504	0.302045	0.351571
2-Isopropylmalate		0.0135526	0.0182274	0.0259525	0.00955391	0.0103571	0.0164079	0.0225797	0.015999
2-Oxoglutarate		0.994681	1.12591	1.23723	1.04069	0.61799	0.489008	0.612606	0.764026
2-Oxoisopentanoate		0.0280785	0.0355229	0.0429916	0.0495772	N.D.	N.D.	N.D.	N.D.
2,3-DPG		0.0670222	0.0685128	0.0786834	0.057696	0.0560757	0.0389513	0.0432823	0.0877927
2AB		0.0955291	0.131307	0.117894	0.0987632	0.0732358	0.0567007	0.0698506	0.068482
2PG		0.0280845	0.0383216	0.0272168	0.0237243	0.0325877	0.0258176	0.0222658	0.0332119
3-Aminopropane-1,2-diol		0.0537668	0.0581236	0.0486512	0.0507114	0.0477803	0.043822	0.0337127	0.0367543
3-Hydroxy-3-methylglutarate		0.10669	0.0985371	0.0991773	0.0953749	0.0662335	0.0660208	0.056041	0.0485708
3-Hydroxybutyrate		0.0912543	0.0886813	0.149388	0.148015	0.110578	0.176375	0.0987309	0.239503
3-Methylbutanoate		0.220177	0.253909	0.356954	0.340156	0.125558	0.211174	0.32264	0.266113
3-Methylhistidine		0.121726	0.144058	0.118069	0.113209	0.0574174	0.0542189	0.0553948	0.0479643
3-Phenyllactate		0.0799741	0.0745403	0.0589255	0.0547226	0.109979	0.123739	0.11333	0.120021
3-Phenylpropionate		0.425222	0.466407	0.412715	0.290365	0.287305	0.31217	0.316314	0.326105
3PG		0.233055	0.249714	0.204709	0.199025	0.259384	0.247298	0.222871	0.268635
4-Acetylbutyrate		0.130957	0.145757	0.169552	0.0920652	0.142081	0.14749	0.169866	0.116777
4-Methyl-2-oxopentanoate		0.718018	0.832569	0.6821	0.756055	0.354056	0.346292	0.304068	0.357974
4-Oxopentanoate		0.235743	0.179314	0.144477	0.23607	0.179574	0.227311	0.145695	0.219217
5-Aminolevulinate		0.0708459	0.0725844	0.0807831	0.0712054	0.046927	0.0466771	0.0432408	0.0462939
5-Aminovalerate		0.298594	0.115811	0.106274	0.222837	0.148396	0.219557	0.128641	0.165942
5-Methoxyindoleacetate		7.94068	6.76332	6.7847	6.58846	6.0208	6.46171	6.12786	7.22032
5-Methylthioadenosine		0.146591	0.145449	0.129381	0.1007	0.0946941	0.107663	0.08447	0.0776597
5-Oxoproline		5.3229	5.49693	5.16786	5.01482	3.78904	3.45954	3.66958	3.59838
6-Phosphogluconate		0.0317594	0.0496431	0.0323102	0.0343261	0.0422572	0.0448366	0.0325905	0.0390518
Acetyl CoA		N.D.	N.D.	N.D.	N.D.	0.0050722	0.0069892	0.003888	0.00347321
Adenine		0.0809701	0.0890192	0.106102	0.0996303	0.0803254	0.0804006	0.090096	0.0949087
Adenosine 5'-phosphosulfate		0.0276469	N.D.	0.0355739	N.D.	N.D.	N.D.	0.0160843	0.0537483
Adipate		0.0947728	0.101541	0.118936	0.0650485	0.213821	0.1036	0.145003	0.149419
ADP		0.557658	0.570485	0.486829	0.433287	0.542759	0.5079	0.397635	0.514459
ADP-glucose		0.103323	0.0905423	0.0845819	0.0719435	0.068759	0.0772844	0.0710367	0.0508913
ADP-ribose		0.118034	0.118293	0.134437	0.100984	0.127046	0.112196	0.0947384	0.139172
Ala		2.93291	3.13848	2.82454	2.82644	2.2796	2.19519	2.04141	2.24619
Allantoin		1.81153	2.25241	1.68278	2.22576	1.42346	1.49893	1.51995	1.99355
alpha-Aminoadipate		0.142682	0.161141	0.158854	0.182766	0.1137	0.123043	0.105698	0.120838
AMP		0.0688688	0.0788565	0.0754289	0.0635859	0.051274	0.0615121	0.0487515	0.0482444
Arg		8.01208	8.69811	7.15003	7.21172	6.38975	5.35095	6.03393	6.42086
Argininosuccinate		0.186813	0.180408	0.171517	0.168934	0.137432	0.106896	0.130505	0.127369
Asn		7.45744	8.41644	7.25844	7.23472	3.22806	2.91038	2.97288	3.27228
Asp		8.11676	9.32327	8.35346	8.3125	20.0837	18.6183	17.9993	20.2695
ATP		10.224	10.5777	9.03778	8.10235	9.07537	7.24907	5.7751	8.5292
Azelate		0.146443	0.073178	0.0994381	0.0645839	0.12978	0.182965	0.0788835	0.0737206
beta-Ala		16.671	17.5258	17.0662	15.6568	10.5941	10.3139	9.80085	11.0391
Betaine		0.454275	0.495671	0.480594	0.417295	0.406385	0.386718	0.392555	0.503529
Biotin		2.81927	2.95616	2.84281	2.68356	1.65732	1.87966	1.78719	1.9528
Butyrate		0.393473	0.533496	0.635957	0.503247	0.623227	0.510807	0.590645	0.659969
Carbamoylaspartate		0.304016	0.260409	0.326654	0.285278	0.176771	0.178324	0.175735	0.235414
Carnitine		0.686668	0.774255	0.769231	0.675173	0.952865	0.919388	0.881307	1.03891
Carnosine		0.0260258	0.0346909	0.0222095	0.0342222	0.0282915	0.0260802	0.0224244	0.0198875
CDP		0.0210721	0.0230857	0.0206154	0.0165803	0.0198466	0.0200223	0.0157888	0.016897
CDP-choline		0.103688	0.143572	0.0801283	0.113956	0.158253	0.143328	0.101624	0.0985267
Choline		0.729925	0.792431	0.731476	0.765229	0.727199	0.751067	0.680322	0.734131
cis-Aconitate		0.119589	0.127798	0.130007	0.109047	0.0943343	0.094251	0.0992835	0.0968437
Citraconate		0.00945627	0.0147008	0.0127879	0.00975415	0.0171645	0.0238426	0.0158433	0.0195192
Citramalate		0.0229006	0.0223492	0.029004	0.0382463	0.0248105	0.0288075	0.0272031	0.0251263
Citrate		2.16016	2.27089	2.16656	1.9911	1.72179	1.51209	1.56772	1.80139
Citrulline		0.177014	0.173514	0.16662	0.148437	0.0984095	0.0898132	0.0958722	0.0882065
CMP		0.0115287	0.0116521	0.0125346	0.0127042	0.0129584	0.0115061	0.0114165	0.0112253
CMP-N-acetylneuraminate		0.322007	0.300477	0.268089	0.260933	0.226068	0.218169	0.214889	0.203286
CoA		0.0528006	0.0521042	0.0578045	0.0381228	0.0450326	0.0462574	0.046029	0.0554057
Creatine		3.08409	3.30299	3.05604	2.84616	2.67358	2.44838	2.33888	2.51714
Creatinine		0.20227	0.216713	0.189038	0.215418	0.196421	0.180519	0.166117	0.180869
CTP		1.29449	1.25997	1.07887	0.951782	1.21974	0.953607	0.706389	1.0714
Cyclohexylamine		0.0361432	0.036904	0.0309104	0.0310889	0.0302554	0.0343743	0.0388829	0.0236654
Cystathionine		0.162656	0.187875	0.165148	0.143495	0.100435	0.124928	0.0873371	0.108197
Cytidine		0.0307638	0.0337028	0.0335349	0.0341558	0.0849554	0.0486113	0.0596189	0.05501
dATP		0.0754512	0.0695432	0.086614	0.0679358	0.0521103	0.0502022	0.0488286	0.0611235
dCMP		0.0334452	0.028085	0.0250556	0.035028	0.0291441	0.0251073	0.0264294	0.0218925
dCTP		0.031748	0.0372636	0.0380217	0.0272001	0.0285746	0.0243013	0.0139546	0.0259732
Decanoate		0.340055	0.342927	0.289046	0.297843	0.31762	0.360623	0.325322	0.302559
DHAP		0.594751	0.832095	0.824502	0.75214	0.682192	0.528931	0.450876	0.570905
Diethanolamine		1.60542	2.78825	0.96943	2.23365	2.01381	1.64014	2.80379	2.91572
Dodecanedioate		0.00793568	0.0113141	0.00543101	0.006734	0.00702923	0.00825189	0.00853112	0.00900236
Dodecanoate		0.556273	0.676582	0.605447	0.640941	0.679178	0.589518	0.623518	0.558849
dTTP		0.0701012	0.0811634	0.0762845	0.0771198	0.062987	0.0450915	0.0470503	0.0545772
Ethanolamine phosphate		0.279869	0.302465	0.263152	0.261894	0.726366	0.704057	0.605552	0.625152
F1,6P		1.26588	1.38907	0.987248	1.00383	1.18888	0.981687	0.767692	0.986428
F6P		0.0559321	0.0601948	0.0511588	0.037006	0.03482	0.0424285	0.0312068	0.0348551
FAD		0.0545036	0.0542976	0.0578284	0.0526943	0.0440988	0.0409241	0.0404197	0.0500428
Fumarate		0.603947	0.630135	0.552669	0.490193	0.558709	0.525096	0.443419	0.522118
G1P		0.268481	0.308845	0.258523	0.266047	0.329355	0.330516	0.292344	0.349097
G6P		0.142497	0.165444	0.17866	0.127631	0.110349	0.113166	0.0814228	0.0978585
GABA		3.01805	3.32475	3.42377	2.93537	3.79751	3.75112	3.6221	3.97901
gamma-Butyrobetaine		0.078892	0.0800191	0.0898135	0.0821675	0.0925461	0.0730695	0.0662737	0.0749394
gamma-Glu-cys		0.704507	0.734934	0.68395	0.710218	N.D.	N.D.	N.D.	N.D.
gamma-Guanidinobutyrate		0.0330693	0.0443792	0.0455977	0.044083	0.0534816	0.0614159	0.0489354	0.05132
GDP		0.128426	0.131758	0.125399	0.110986	0.134604	0.117806	0.0756378	0.106528
GDP-mannose		0.107222	0.111713	0.0815955	0.0785268	0.0749546	0.0744687	0.0626637	0.0750483
Gln		24.503	29.3825	27.0261	27.8538	9.18759	7.86431	10.0504	10.4178
Glu		103.965	114.34	103.504	95.9122	123.046	117.521	109.681	123.211
Gluconate		0.254681	0.265017	0.289379	0.195724	0.440902	0.481499	0.449016	0.53506
Glutarate		0.766724	0.430608	0.521123	0.302143	0.309732	0.255318	0.252385	0.247008
Glutathione(ox)		11.5413	12.2656	12.756	12.1451	6.52744	6.04	6.21228	9.16545
Glutathione(red)		143.481	154.703	157.756	139.226	69.329	60.3778	59.3691	58.8932
Gly		8.13131	9.28828	8.02899	7.91304	8.3499	7.58629	7.16231	8.52831
Gly-Gly		0.0614869	0.110188	0.0910835	0.0698081	0.0391716	0.0423134	0.0724272	0.0697315
Glycerophosphate		0.275554	0.240255	0.223002	0.156971	0.166839	0.297981	0.213658	0.199925
Glycerophosphorylcholine		0.85091	1.12431	0.912842	0.806775	9.10878	7.95297	7.62384	8.83481
GMP		0.0138464	0.0145259	0.0168537	0.0158007	0.0170104	0.0166733	0.0168931	0.0184051
GTP		3.49711	3.36776	3.09853	2.73301	3.64118	2.6299	1.94365	3.28895
Heptanoate		0.217086	0.190749	0.206281	0.217008	0.157286	0.175447	0.224742	0.179699
Hexanoate		0.457879	0.493631	0.439878	0.541307	0.495256	0.431988	0.438145	0.510887
His		1.55185	1.80592	1.60601	1.59673	0.846937	0.717453	0.81089	0.805886
Homoserine		0.137206	0.156789	0.142799	0.142077	0.134795	0.113024	0.129179	0.141256
Hydroxyproline		4.1023	4.71281	4.24465	4.2434	1.81905	1.70019	1.71344	1.90697
Hypotaurine		8.58287	10.2233	9.75449	8.9455	9.06944	8.57815	7.84164	8.71663
Ile		6.41769	7.54972	6.62045	6.46817	3.38267	3.05073	3.26506	3.39014
IMP		0.0251613	0.0216826	0.0220245	0.0260163	0.0298948	0.0187687	0.0240071	0.0225013
Indole-3-acetamide		0.480489	0.620521	0.499374	0.484771	0.512323	0.492597	0.461228	0.497804
Isethionate		0.415603	0.414039	0.460463	0.357537	0.434546	0.280549	0.262965	0.295593
Isobutyryl CoA		0.00481422	0.00503772	0.00654019	0.00477015	N.D.	N.D.	N.D.	N.D.
Isocitrate		0.0705969	0.0727555	0.0766599	0.0651369	0.0655052	0.0546029	0.0537935	0.0728564
Isonicotinamide		0.179026	0.213331	0.18522	0.193001	0.208228	0.27136	0.215683	0.232721
ITP		2.61323	2.79093	2.50028	2.18453	2.40591	1.86298	1.60156	2.29581
Lactate		29.9081	31.9656	29.6263	28.2672	20.3462	21.6252	18.3607	19.0002
Leu		6.58817	7.28066	6.45698	6.26692	3.28813	3.00634	3.12578	3.34801
Lys		1.56596	1.66517	1.30711	1.34374	1.32221	1.10505	1.26544	1.34307
Malate		2.176	2.41171	2.1356	1.99237	1.86854	1.70008	1.54811	1.65145
Malonate		0.140348	0.214608	0.209404	0.0935924	0.161221	0.150205	0.133576	0.146084
Malonyl CoA		0.0135909	0.0149474	0.00998722	0.0152542	0.0170038	0.0235934	0.0127387	0.0168847
Melamine		N.D.	N.D.	0.0379526	N.D.	N.D.	N.D.	N.D.	N.D.
Met		1.3462	1.64799	1.3982	1.42334	0.73021	0.666986	0.687304	0.784793
Methionine sulfoxide		0.137135	0.147383	0.119712	0.137011	0.0815723	0.0798118	0.0699808	0.0574211
Mucate		0.0777853	0.0597772	0.0970747	0.0424344	0.0888892	0.0853078	0.102372	0.0810564
N-Acetyl-beta-alanine		0.333351	0.378774	0.389355	0.414688	0.337487	0.2577	0.274492	0.285148
N-Acetylaspartate		6.14575	6.6319	6.50853	6.08785	5.74644	5.19208	5.06143	5.38479
N-Acetylglucosamine		0.195066	0.18751	0.222774	0.186123	0.202131	0.180616	0.173948	0.169199
N-Acetylglucosamine 1-phosphate		0.138805	0.149339	0.136507	0.128322	0.108281	0.103844	0.11037	0.112885
N-Acetylglucosamine 6-phosphate		0.0769292	0.0634169	0.067079	0.0362237	0.0268031	0.0287125	0.0204605	0.0283727
N-Acetylglutamate		0.321652	0.341611	0.313873	0.292773	0.166725	0.147366	0.136232	0.152017
N-Acetylleucine		0.0258269	0.0176703	0.0157336	0.019102	0.0428028	0.0348462	0.0204031	0.0176625
N-Acetylmethionine		0.0658767	0.0766168	0.0713747	0.0681361	0.0413343	0.0365296	0.035672	0.0386192
N-Acetylneuraminate		0.148654	0.204329	0.167634	0.168463	0.178357	0.159923	0.169438	0.170985
N-Acetylputrescine		0.0300183	0.0306836	0.0333367	0.0237731	0.0585036	0.0483247	0.0585338	0.0536372
N1-Acetylspermidine		0.0599574	0.0445733	0.0462638	0.0512475	0.0402321	0.0230419	0.0290081	0.0267281
N6,N6,N6-Trimethyllysine		0.0222552	0.0300823	0.0219449	0.0362884	0.0403907	0.020739	0.0250049	0.0193155
N8-Acetylspermidine		0.0447544	0.0332712	0.034533	0.0400783	0.0300307	0.0171993	0.0239955	0.0298875
NAD+		2.19221	2.32224	2.21545	1.96375	3.43555	3.42603	3.22988	3.54252
NADH		0.264988	0.292807	0.238706	0.260193	0.329377	0.329925	0.252554	0.263327
NADP+		0.068347	0.058625	0.0547481	0.056374	0.0492062	0.0448866	0.0452901	0.0390315
NADPH		0.324128	0.359009	0.309948	0.289081	0.24283	0.267909	0.27534	0.259652
Nicotinamide		0.153787	0.183256	0.159108	0.165792	0.178873	0.233105	0.185277	0.199913
Nicotine		0.0245438	N.D.	N.D.	N.D.	N.D.	N.D.	N.D.	N.D.
o-Acetylcarnitine		0.155614	0.164991	0.144247	0.126818	0.183727	0.18754	0.131785	0.152961
O-Phosphoserine		N.D.	N.D.	N.D.	N.D.	0.141443	0.142088	0.104883	0.102863
Octanoate		0.206249	0.215044	0.193327	0.201622	0.183346	0.208174	0.179273	0.208806
Ornithine		0.532683	0.539143	0.461432	0.484063	0.484436	0.434067	0.476437	0.498002
Pantothenate		0.54445	0.61401	0.551552	0.508231	0.380499	0.363933	0.362089	0.4476
Pelargonate		0.587116	0.609878	0.611061	0.638033	0.624529	0.636511	0.537093	0.598712
Pentanoate		0.12807	0.121193	0.264376	0.256226	0.108408	0.0948825	0.13576	0.159555
PEP		0.0618462	0.0789205	0.0574336	0.0565519	0.0501214	0.0560652	0.0326339	0.0550065
Phe		1.6515	1.75717	1.55831	1.61444	0.83786	0.813591	0.779561	0.864803
Phosphorylcholine		64.9501	72.5441	71.6218	64.26	38.645	38.484	35.5674	38.7866
Phthalate		0.0253529	0.0264905	0.0240602	0.0253	0.038366	0.0335179	0.0163725	0.0233483
Pimelate		0.0548041	N.D.	N.D.	N.D.	N.D.	N.D.	N.D.	N.D.
Pro		7.50041	8.61793	7.86314	7.5218	3.82311	3.59117	3.58246	3.9603
Propionate		1.12662	2.03817	0.797827	0.903795	1.04378	1.30138	1.30666	1.15347
PRPP		0.04709	0.0449638	0.0665245	0.0478406	0.0384615	0.0260915	0.0381737	0.042998
Putrescine(1,4-Butanediamine)		0.231213	0.2134	0.242096	0.235229	0.187548	0.183182	0.144837	0.149586
Pyridoxal		0.0244667	0.0338254	0.0283988	0.0260149	0.0310718	0.0334106	0.0303759	0.0258634
Pyridoxine		0.0336735	0.0330498	0.0303421	0.0379059	0.029981	0.0308162	0.0265537	0.0288418
Pyruvate		1.45674	1.44183	1.25791	0.948654	1.00477	1.0262	0.940642	1.15412
R5P		0.046547	0.0837619	0.0863128	0.0760924	0.116645	0.0838197	0.0683039	0.115481
Ribulose 1,5-diphosphate		N.D.	N.D.	N.D.	N.D.	0.185523	0.137304	0.115513	0.136189
Ru5P		0.114803	0.120329	0.125923	0.113717	0.10614	0.103063	0.102974	0.0947306
S-Lactoylglutathione		0.259912	0.246175	0.231587	0.210823	0.11222	0.129802	0.12265	0.114444
S7P		0.0905974	0.0673808	0.0342552	0.0522419	N.D.	0.0249253	N.D.	N.D.
Saccharate		0.0467265	0.0467465	0.0401688	0.0291392	0.0795827	0.0696995	0.0528485	0.07257
SAH		0.0329111	0.0214626	0.0191612	0.0189658	0.032056	0.0231406	0.0251746	0.0261776
SAM+		0.411589	0.361793	0.361572	0.327746	0.314388	0.304679	0.234021	0.303728
Sarcosine		0.0912234	0.142914	0.103657	0.100619	0.135704	0.102515	0.147371	0.176871
Sebacate		0.0216614	0.0131343	0.0119694	0.0179484	0.0187466	0.019516	0.0138465	0.0188215
Ser		4.42443	4.90614	4.46291	4.42166	2.8905	2.59684	2.80877	2.98955
Succinate		0.319388	0.407189	0.298201	0.310054	0.322114	0.304891	0.289607	0.321477
Taurine		6.56206	7.26966	7.41277	6.65914	7.61809	7.74348	6.65435	7.67438
Terephthalate		0.0493834	0.0543547	0.0515729	0.0655227	0.0488539	0.0419426	0.0329742	0.0529373
Thiamine		0.0427268	0.0561884	0.0577691	0.0511147	0.0669288	0.0556105	0.0692981	0.0695215
Thr		2.86234	3.37388	3.06577	3.06234	1.54899	1.35661	1.46531	1.50619
threo-beta-methylaspartate		76.4437	81.9076	74.5413	70.9068	88.9924	87.3841	81.8372	92.7863
Threonate		1.67514	1.70649	1.6248	1.62075	1.7235	1.64868	1.48609	1.63291
Thymidine		4.52582	5.13174	4.19927	3.99825	4.19116	3.9227	3.81971	4.26922
Trimethylamine N-oxide		0.0295803	0.0265408	0.0246081	0.0225631	0.0286121	0.0271963	0.0243425	0.0238096
Tropine		0.00547111	0.00813886	0.00636924	0.00694562	0.00567051	0.00919918	0.00779138	0.00720908
Trp		0.441255	0.499271	0.420898	0.445751	0.249811	0.237621	0.280136	0.255887
Tyr		2.13069	2.40361	2.16216	2.12979	1.15686	1.0493	1.09305	1.11958
Tyramine		0.0230586	0.0174052	0.0303874	0.0352129	0.0209089	0.0192143	0.017924	0.0254174
UDP		0.176991	0.161547	0.153003	0.148133	0.155863	0.167969	0.119393	0.191797
UDP-glucose		3.21053	3.39874	3.14673	2.8787	2.94695	2.812	2.66265	2.89341
UDP-glucuronate		3.44758	3.63372	3.29222	2.89089	3.77746	3.54907	2.98519	3.49447
UDP-N-acetylglucosamine		4.82288	5.03229	4.82345	4.53132	3.30945	3.21223	3.10918	3.2237
UMP		0.310864	0.274396	0.226307	0.198063	0.188489	0.161582	0.197715	0.184851
Undecanoate		0.0272711	0.0360297	0.0583125	0.0235276	0.0391625	0.0426635	0.0381705	0.0523119
Uracil		17.3133	17.1702	14.1955	12.9876	11.1955	8.89855	7.96628	8.16929
Urate		0.0761896	0.145879	0.12271	0.0906478	0.131989	0.095186	0.121885	0.135153
Urea		6.79327	6.91414	6.27695	5.71953	6.33271	7.1672	5.28903	5.80592
Uridine		1.15811	0.648146	0.501912	0.525938	0.952666	1.02191	0.99946	1.22904
UTP		3.35001	3.43641	3.20913	2.75038	3.44234	2.64058	2.12211	3.19884
Val		3.07641	3.38501	3.0032	3.06269	1.6735	1.63551	1.65528	1.64742
