# Supplementary material for: TGF-β-dependent reprogramming of amino acid metabolism induces epithelial–mesenchymal transition in non-small cell lung cancers
Source: Commun Biol. 2021 Jun 24;4:782. doi: 10.1038/s42003-021-02323-7 (PMC8225889; doi:10.1038/s42003-021-02323-7)
Supplement: Supplementary file 5 — Supplementary Data 2 [file 42003_2021_2323_MOESM5_ESM.xlsx]

## Sheet: Supplementary Data 2
Supplementary Data 2. Levels of metabolites in TGF-β-treated HCC827 cells
								Unit: fmol/cell
Compound name	Cell	HCC827
	Treatment	Unstimulated				TGF-β
	No.	1	2	3	4	1	2	3	4
1-Methylnicotinamide		8.60783	8.05311	9.14481	8.0784	4.85215	5.34123	4.74138	4.69663
10-Hydroxydecanoate		0.0408241	0.0347202	0.041284	0.0294801	0.0481239	0.0373697	0.0429215	0.0497267
2-Deoxyglucose 6-phosphate		0.141765	0.222108	0.162249	0.135992	0.163052	0.0821352	0.103298	0.0788493
2-Deoxyribose 1-phosphate		0.0621935	0.105432	0.0814262	0.0594915	0.0369623	0.0785943	0.0586749	0.0549426
2-Hydroxybutyrate		0.0526353	0.134112	0.0641011	0.0648839	0.0915706	0.0536079	0.0542327	0.055633
2-Hydroxyglutarate		0.61339	0.590585	0.594737	0.531158	0.0701798	0.0622048	0.0704182	0.0652181
2-Hydroxyisobutyrate		0.0515162	0.0281142	0.0313527	0.0343896	0.0402316	0.0468802	0.037386	0.0448215
2-Hydroxyoctanoate		0.0424836	0.0464602	0.0540031	0.0369917	0.0351239	0.0332781	0.0364326	0.075181
2-Hydroxypentanoate		0.924269	0.883868	0.877424	0.857706	1.39637	1.26059	1.083	1.15163
2-Isopropylmalate		0.0168747	0.0175118	0.0211729	0.0179086	0.0219821	0.0171273	0.0221393	0.0199735
2-Oxoglutarate		5.73166	4.05502	5.22929	4.83028	0.677824	0.805152	0.711386	0.611307
2-Oxoisopentanoate		0.0975515	0.134906	0.0925372	0.0906239	0.0439002	0.0388052	0.0712735	0.05632
2-Oxooctanoate		0.305101	0.196058	0.172193	0.185055	0.233847	0.264986	0.281839	0.341253
2-Quinolinecarboxylate		0.205898	0.17853	0.171752	0.157404	0.238056	0.23406	0.354968	0.286934
2,3-DPG		0.0375051	0.141145	0.0830749	0.0783572	N.D.	0.0459441	0.0390575	0.0375119
2'-Deoxyguanosine		0.151432	0.123862	0.162278	0.143933	0.329275	0.298943	0.331085	0.235342
2AB		0.196285	0.264932	0.242054	0.213192	0.242436	0.247642	0.27919	0.256217
2PG		0.106986	0.134604	0.0890879	0.0943605	0.0861353	0.107167	0.0685327	0.0672584
3-Aminoisobutyrate		0.136649	0.137477	0.127947	0.137603	0.0521025	0.070826	0.0456146	0.0665481
3-Aminopropane-1,2-diol		0.0979391	0.0736578	0.109983	0.101396	0.0721502	0.0943294	0.0702327	0.0912011
3-Hydroxy-3-methylglutarate		0.242355	0.235366	0.279631	0.199277	0.345395	0.352556	0.303608	0.306138
3-Hydroxybutyrate		0.891351	0.819579	0.806016	0.758793	0.516855	0.533122	0.606309	0.534252
3-Hydroxypropionate		33.8447	44.9895	47.4237	41.8527	14.1166	20.5615	19.9295	22.5868
3-Iodotyrosine		0.098863	0.106244	0.115731	0.118473	0.0611085	0.0659827	0.0665221	0.118991
3-Methylbutanoate		2.01716	2.53968	1.63336	2.34935	2.44242	2.49999	1.97817	1.78796
3-Methylhistidine		0.202805	0.186013	0.203441	0.210511	0.162107	0.194722	0.200937	0.161147
3-Phenyllactate		0.139788	0.152802	0.158887	0.130401	0.0393511	0.0388343	0.0380796	0.0327737
3-Phenylpropionate		2.47351	2.61307	2.06764	2.46556	2.82531	3.04425	3.03877	2.78798
3PG		0.579607	0.766385	0.557927	0.525167	0.476742	0.593354	0.53281	0.460593
4-Acetylbutyrate		1.1466	1.20449	1.11973	1.18767	1.44139	1.44862	1.47603	1.43904
4-Hydroxy-3-methoxybenzoate+Urate;Urate		0.49101	0.404156	0.473142	0.405543	0.246932	0.254129	0.238688	0.257252
4-Methyl-2-oxo1pentanoate		3.54963	3.50426	3.4018	2.99508	1.20181	1.32995	1.38915	1.23424
4-Oxohexanoate		0.0985969	0.0896516	0.106483	0.0699009	0.0758243	0.0789407	0.10487	0.0849879
4-Oxopentanoate		0.567163	0.451857	0.471487	0.550048	0.543461	0.477734	0.605259	0.802971
5-Aminolevulinate		0.220522	0.154795	0.167175	0.13515	0.0570603	0.0574555	0.0379407	0.0332903
5-Aminovalerate		0.204983	0.177983	0.262715	0.312283	0.200022	0.261303	0.173993	0.144987
5-Hydroxylysine		0.0806202	0.0829803	0.0763481	0.0530043	0.0683833	0.0849014	0.0689512	0.0728642
5-Methylthioadenosine		0.212734	0.283784	0.235159	0.184685	0.172434	0.237174	0.214516	0.188275
5-Oxoproline		18.9921	19.4045	20.1285	18.016	9.44881	9.28797	9.85409	9.40847
6-Phosphogluconate		2.29591	2.71536	2.92542	2.63399	0.306065	0.340814	0.325295	0.356448
Acetyl CoA		0.0137081	0.00726046	0.0102179	0.00702345	0.0328921	0.0292509	0.033585	0.035623
Adenine		0.228207	0.210332	0.222092	0.141647	0.136219	0.149059	0.10868	0.10837
Adenosine 3',5'-diphosphate		N.D.	0.0444154	N.D.	N.D.	N.D.	N.D.	N.D.	N.D.
Adenosine 5'-phosphosulfate		0.100509	0.115244	0.100055	0.103143	0.0451381	0.0437543	0.0371947	0.055545
Adipate		0.207637	0.16277	0.120826	0.158937	0.138253	0.13115	0.262096	0.457245
ADP		1.09779	1.46646	1.30475	1.25022	1.28114	1.47468	1.22398	1.23757
ADP-glucose		0.326822	0.327169	0.31112	0.29735	0.253452	0.280493	0.169626	0.212852
ADP-ribose		0.291741	0.342955	0.267999	0.222982	0.216355	0.135987	0.141551	0.12516
Ala		52.4782	54.7181	54.225	48.9666	30.6998	33.8175	29.9258	29.9719
Allantoin		7.01792	4.64841	6.7487	7.68354	6.21252	8.06594	8.11593	7.00092
alpha-Aminoadipate		0.379683	0.370238	0.360869	0.317917	0.269694	0.26981	0.236172	0.244023
alpha-Lipoamide		51.4941	32.6851	55.7549	47.849	45.9185	50.7726	49.9133	50.4275
AMP		0.274978	0.295474	0.269825	0.272004	0.118934	0.130477	0.123611	0.131358
Arg		10.7407	12.6807	13.8375	10.5385	17.1348	19.9346	18.9332	16.0571
Argininosuccinate		1.03854	1.17032	1.11936	0.964185	0.47235	0.498146	0.482515	0.492992
Asn		19.8095	19.9955	20.9856	18.6837	23.5624	25.2328	24.2121	22.115
Asp		28.2597	31.0287	28.6108	27.9945	91.1612	98.2996	84.6651	84.1892
ATP		18.8204	26.6492	21.7445	19.7087	28.6146	37.9122	30.4071	27.0167
Azelate		0.32535	0.185637	0.177405	0.210922	0.170043	0.20085	0.264784	0.437533
Benzoate		1.21975	1.76179	1.91204	1.97897	1.43585	1.95948	1.5007	1.40818
beta-Ala		17.1001	16.5388	17.8219	15.1007	3.69613	4.13024	3.76521	3.49079
Betaine		2.27031	2.30252	2.47526	2.14966	1.16657	1.07782	1.06825	0.946451
Biotin		9.7408	10.0553	9.74973	9.41437	4.35001	4.57763	4.14217	4.10005
Butanoate		2.5496	2.89757	2.3835	2.95638	3.22681	3.17136	2.97193	2.92967
cAMP		0.0164045	0.0176679	0.0126612	0.0191476	0.00913247	0.0195436	0.0150366	0.0104264
Carbamoylaspartate		1.02179	0.960214	0.922305	0.833601	0.229028	0.253065	0.318254	0.273144
Carnitine		3.43416	3.49699	3.65935	3.22604	0.623111	0.705893	0.620648	0.603499
Carnosine		0.0915541	0.0870656	0.11394	0.0766812	0.0644006	0.084738	0.0638325	0.071172
CDP		0.0359247	0.0467474	0.0556219	0.0493723	0.0309269	0.0352731	0.0299793	0.024855
CDP-choline		0.209614	0.140411	0.130047	0.175317	0.255698	0.287579	0.17862	0.16322
Choline		3.28769	3.35009	2.99036	2.95979	2.133	2.32732	2.26077	2.19349
cis-Aconitate		0.211133	0.207932	0.224454	0.211276	0.132498	0.147032	0.148575	0.129187
Citraconate		0.0234954	0.00964596	0.0163083	0.0235032	0.0151171	0.0131981	0.00584946	0.0174629
Citramalate		0.0376923	0.028169	0.0268176	0.0376153	0.052375	0.0315433	0.0340538	0.0789313
Citrate		2.81724	2.96858	3.26234	3.09086	2.13911	2.32823	2.30478	2.11736
Citrulline		0.302749	0.306631	0.274961	0.295142	0.332361	0.368381	0.341655	0.326958
CMP		0.0154596	0.0181321	0.0201752	0.0210759	0.0106763	0.0152462	0.0125395	0.0133869
CMP-N-acetylneuraminate		1.80633	4.97722	1.8211	1.77602	1.43915	1.33992	1.3399	2.04799
CoA		0.101	N.D.	0.150684	0.073809	0.0303941	0.0364648	0.0330977	0.0180997
Creatine		71.6776	94.2551	71.5502	64.7863	12.624	12.9578	12.0758	11.4127
Creatinine		0.835818	1.07885	1.01681	0.924562	0.420043	0.504287	0.488425	0.443942
CTP		1.1269	1.6208	1.33294	1.19879	1.53631	1.95305	1.67376	1.40948
Cyclohexylamine		0.0566028	0.0369222	0.0628721	0.0420309	0.0727549	0.0576814	0.04703	0.06308
Cys		N.D.	0.145344	N.D.	N.D.	N.D.	N.D.	N.D.	N.D.
Cystathionine		0.382153	0.304921	0.363981	0.272582	0.389483	0.29997	0.289761	0.393584
Cysteine sulfinate		0.0387588	0.0456327	0.0636124	0.0399155	0.0393985	0.0596596	0.0600243	0.045589
Cysteine-glutathione disulphide -Divalent		N.D.	N.D.	N.D.	N.D.	N.D.	N.D.	N.D.	0.101639
Cytidine		0.16337	0.201093	0.208064	0.188549	0.381101	0.50274	0.36268	0.337751
dADP		0.0441973	0.0400493	0.0444566	0.0444482	0.0360565	0.0229905	0.0410855	0.0302946
dATP		0.15237	0.196254	0.151167	0.138314	0.226427	0.301249	0.224875	0.217538
dCTP		0.0791626	0.111658	0.0827098	0.0826155	0.116996	0.145597	0.122663	0.11253
Decanoate		0.549492	0.596316	0.459515	0.705548	0.531215	0.603938	0.604641	0.632939
DHAP		3.16083	2.85397	2.37264	1.9282	1.0246	1.03635	0.886159	0.677231
Diethanolamine		3.44946	4.0421	4.7135	4.64837	2.18543	3.75288	5.75353	6.82988
Dodecanedioate		0.023961	0.0184745	0.0232359	0.0201879	0.0173446	0.0153918	0.020849	0.0289083
Dodecanoate		2.36794	2.2897	2.29022	2.27433	2.354	2.71963	2.76357	2.56439
dTDP		0.0114843	0.0246495	0.0140032	0.014917	0.0180882	0.0175197	0.00865867	0.0198502
dTMP		0.0179296	0.00845065	0.00936022	N.D.	N.D.	0.0114218	N.D.	N.D.
dTTP		0.134018	0.158926	0.167676	0.137787	0.165601	0.204096	0.152991	0.162699
dUMP		0.082598	0.0619367	0.0771778	0.0715561	0.0355244	0.0600383	0.0488612	0.0212558
Ethanolamine phosphate		2.26321	2.17528	2.28481	2.12521	24.8707	29.7552	26.4222	24.984
F1,6P		3.22175	4.40841	4.33028	3.85522	1.30632	1.45919	1.23825	1.19867
F6P		0.280747	0.272101	0.223884	0.203142	0.1793	0.173168	0.171917	0.157664
FAD		0.0461859	0.0470711	0.0534	0.0578481	0.046575	0.0402265	0.0413218	0.0405872
Folate		0.0498484	0.0614944	0.0672991	0.0466825	0.0467677	0.0451315	0.0593857	0.0526381
Fumarate		3.9964	4.03319	3.93111	3.62163	1.25027	1.24491	1.07154	1.11825
G1P		0.194914	0.190152	0.206843	0.19938	0.0967352	0.10155	0.0974433	0.106298
G3P		0.0656831	0.0417049	0.0412327	N.D.	N.D.	0.0736612	0.0388742	N.D.
G6P		1.49337	1.59979	1.41896	1.40203	1.15929	1.19119	1.10742	0.991777
GABA		3.7537	3.58528	3.70689	3.20547	1.09891	1.39533	1.35472	1.18396
Galacturonate 1-phosphate		0.130269	0.164142	0.133586	0.105017	0.14198	0.113109	0.19543	0.123173
gamma-Butyrobetaine		0.444774	0.40905	0.424447	0.375935	0.0864786	0.0845086	0.086568	0.091159
gamma-Guanidinobutyrate		0.06611	0.0693981	0.0613481	0.067914	0.0407456	0.0396014	0.0342713	0.0369992
GDP		0.196007	0.320735	0.236691	0.242622	0.280145	0.37181	0.267754	0.227349
GDP-mannose		0.190561	0.228342	0.193837	0.199709	0.134733	0.153646	0.15708	0.143571
Gln		25.2568	29.6792	34.7594	34.9837	58.1384	65.2226	60.8122	60.6873
Glu		387.143	382.927	387.276	362.18	346.851	389.41	353.493	346.937
Glu-Glu		0.0764539	0.0826048	0.0923027	0.0625767	0.0641096	0.0723328	0.0685937	0.0658612
Gluconate		1.06785	1.23541	1.11313	1.09	0.509063	0.472241	0.362446	0.475639
Glucuronate		0.118525	0.107872	0.120814	0.0992545	0.0989232	0.141675	0.154393	0.111116
Glutarate		0.399779	0.378196	0.391255	0.371113	0.140304	0.115271	0.204006	0.135142
Glutathione(ox)		21.7298	26.9925	22.1235	21.5519	15.3998	16.5868	14.6259	29.4066
Glutathione(red)		148.57	123.468	129.797	114.599	47.0291	49.3283	45.5534	14.3319
Gly		71.5312	71.0971	72.041	64.5487	81.2811	88.2325	80.0548	78.0229
Gly-Gly		0.222971	0.263339	0.221665	0.200749	0.215066	0.223139	0.197415	0.196162
Glycerophosphate		0.76535	0.840108	0.731117	0.767899	0.695414	0.764449	0.747642	0.765265
Glycerophosphorylcholine		2.61386	2.95305	2.56833	2.43817	18.8851	21.1908	17.8546	17.6112
Glycolate		0.900172	0.937421	0.778129	0.839119	0.811485	0.628886	1.07733	1.19279
Glyoxylate		0.290739	0.300678	0.357775	0.485823	0.242254	0.390636	0.545136	0.446534
GMP		0.0426885	0.0483951	0.0486807	0.0396983	0.0189338	0.0333593	0.0286601	0.0247387
GTP		7.3955	11.4653	9.01426	8.39412	12.224	16.735	12.587	11.1911
Guanidinoacetate		0.029682	0.0157673	0.0387111	0.0146049	0.0290893	0.0145428	0.0230458	0.00892949
Heptanoate		1.26443	1.39493	0.865573	1.49875	1.51508	1.46922	1.35525	1.30828
Hexanoate		2.38483	2.87828	1.88217	2.80788	2.71072	2.89475	2.80394	2.88756
His		5.10815	5.57537	5.17404	4.94774	5.20644	6.10937	5.38523	4.73407
Homoserine		0.23637	0.269884	0.241256	0.200099	0.139203	0.220801	0.144617	0.137051
Hydroxyproline		13.8451	14.4407	14.8991	13.2794	12.5584	12.7765	13.2471	12.3813
Hydroxyurea		5.45511	4.41067	4.45484	4.00632	5.29947	5.19406	3.84082	5.26275
Hypotaurine		19.7755	24.4011	18.9603	17.3253	6.79278	7.04302	6.82163	6.28046
Ile		11.2021	11.829	12.1474	10.2547	11.5733	12.2814	12.004	11.033
IMP		0.0283466	0.0421567	0.0324415	0.035097	0.031153	0.0304845	0.0287103	0.0315528
Indole-3-acetaldehyde		5.58493	2.27754	3.26355	3.8163	2.87569	3.41845	3.48119	4.78432
Indole-3-acetamide		1.79046	1.39032	1.72577	1.57613	1.73836	1.69042	1.56519	1.57861
Indole-3-acetate		0.707259	0.555796	0.769878	0.685977	0.680157	0.60467	0.674117	0.691052
Isethionate		0.190249	0.183001	0.17871	0.174506	0.149949	0.140426	0.128574	0.158782
Isocitrate		0.133943	0.132657	0.170124	0.160602	0.131718	0.132188	0.127679	0.121544
Itaconate		0.0384566	0.0355563	0.0238392	0.0422874	0.0464476	0.0343731	0.0292538	0.0137977
ITP		2.48586	3.71156	3.0575	2.76353	4.0313	5.10225	3.96725	3.52367
Kynurenine		0.0952196	0.0583616	0.0849589	0.0602975	0.0673259	0.0982945	0.0931839	0.0493495
Lactate		135.801	139.96	128.231	115.09	27.944	30.293	32.4629	31.149
Leu		11.6354	12.5134	12.2355	11.4987	12.6627	13.4778	13.1717	12.2606
Lys		2.55379	3.19937	3.14052	2.7196	5.10611	5.85646	5.67101	4.78225
Malate		13.9297	14.3264	13.393	12.6418	4.45205	4.60267	4.24661	4.18108
Malonate		0.31403	0.238533	0.310824	0.28717	0.333027	0.224372	0.31015	0.276073
Malonyl CoA		N.D.	N.D.	N.D.	0.0208039	N.D.	N.D.	N.D.	N.D.
Melamine		0.0789043	0.0749395	0.0636421	0.0683628	0.0857144	0.0945019	0.0760235	0.0972701
Met		2.36745	4.35898	2.28999	2.18407	4.87372	5.43146	5.04261	4.64644
Methionine sulfoxide		0.362986	0.252277	0.297403	0.365961	0.17011	0.225637	0.277664	0.251215
Methyl sulfate		0.351155	0.436291	0.411392	0.338494	0.167837	0.211437	0.129937	0.147282
N-Acetyl-beta-alanine		1.0672	1.07284	1.10989	1.02955	0.445163	0.430891	0.379526	0.437297
N-Acetylaspartate		9.98821	10.3456	9.93294	9.15175	2.93315	3.06857	2.86336	2.77472
N-Acetylglucosamine		0.846943	0.723775	0.761277	0.761297	0.713744	0.751907	0.721183	0.718383
N-Acetylglucosamine 1-phosphate		0.30951	0.30306	0.293284	0.308707	0.194543	0.216347	0.177154	0.176674
N-Acetylglucosamine 6-phosphate		0.0570688	0.0556961	0.0550644	0.0589309	0.0826172	0.10333	0.0998298	0.127757
N-Acetylglutamate		0.588439	0.635235	0.628115	0.583094	0.163217	0.170067	0.167285	0.161492
N-Acetylleucine		0.0931118	0.0534648	0.0377455	0.0417358	0.0597432	0.0395132	0.0772688	0.118452
N-Acetylmethionine		0.155181	0.187177	0.177326	0.168507	0.0739731	0.0944361	0.0747831	0.0935168
N-Acetylneuraminate		0.0637938	0.0593007	0.0862659	0.0670841	0.088796	0.0887265	0.107367	0.0813771
N-Acetylputrescine		0.474042	0.454576	0.43556	0.418963	0.307291	0.332475	0.334662	0.310296
N-Formylmethionine		0.0787672	0.0690207	0.0679968	0.0506552	0.0457268	0.0559539	0.0317084	0.0410175
N-gamma-Ethylglutamine		0.109959	0.0768452	0.0773885	0.0787397	0.0862106	0.0911325	0.0727654	0.0899491
N-Methylaniline		0.0268101	N.D.	0.0322545	N.D.	N.D.	N.D.	N.D.	N.D.
N,N-Dimethylglycine		0.139099	0.0799575	0.130853	0.100226	0.126045	0.0902133	0.10848	0.145269
N1-Acetylspermidine		2.13299	1.72405	3.08751	1.8538	0.122722	0.133989	0.111461	0.113038
N6,N6,N6-Trimethyllysine		0.0303542	0.0447919	0.0343458	0.0368657	0.0367792	0.0597124	0.0315066	0.0417727
NAD+		5.83112	6.07465	5.5157	5.07513	2.31368	2.51956	2.34519	2.22428
NADH		1.21937	0.98843	1.36184	1.28062	0.325544	0.310533	0.246208	0.210855
NADP+		0.0695808	0.0820977	0.07075	0.0649427	0.0458031	0.0524886	0.0529583	0.0405262
NADPH		0.351849	0.317781	0.366928	0.286655	0.155932	0.167726	0.138364	0.112279
Nicotinamide		0.599535	0.775327	0.892796	0.801919	0.251473	0.292195	0.231744	0.212604
o-Acetylcarnitine		0.313156	0.32377	0.252298	0.262283	0.0717044	0.0714108	0.0647418	0.0757642
o-Hydroxybenzoate		0.0243034	0.0199701	0.0204124	0.0242948	0.0295983	0.0265698	0.0317777	0.0479207
O-Phosphoserine		0.0527641	0.0415584	0.0667901	0.0397872	0.103942	0.125895	0.11816	0.116292
Octanoate		0.923565	0.921963	0.581232	1.08767	0.981693	1.05454	1.10791	1.06888
Ophthalmate		0.0404245	0.0375395	0.0524607	0.0597675	0.0712985	0.0659923	0.0549619	0.0962094
Ornithine		0.633261	0.850222	0.751974	0.675787	1.07589	1.19679	1.1699	1.04532
p-Aminobenzoate		0.0279986	0.0238573	0.0397482	0.0327082	0.0431108	0.0545059	0.0774911	0.0524786
p-Hydroxybenzoate		0.106087	0.0827097	0.0720797	0.0967668	0.0879178	0.040875	0.0734926	0.108256
Pantothenate		1.69458	1.90047	1.67039	1.68894	3.47457	3.62653	3.30987	3.31642
Pelargonate		3.39126	3.59438	2.12454	3.92913	3.86072	3.77268	3.63719	3.56539
Pentanoate		0.617832	0.790909	0.503293	1.09165	0.927162	0.871993	0.936041	0.799075
PEP		0.216011	0.238641	0.20428	0.180572	0.128538	0.167758	0.139906	0.113784
Phe		3.58803	3.62418	3.5356	3.37692	3.50431	3.7555	3.62184	3.48124
Phenaceturate		0.488823	0.500889	0.499054	0.515916	0.501541	0.479464	0.557335	0.467089
Phenylpyruvate		0.106459	0.0943212	0.100637	0.0885321	0.0721381	0.088243	0.0458134	0.0742901
Phosphonoacetate		0.157249	0.149575	0.128717	0.156366	0.178828	0.159455	0.298036	0.128293
Phosphorylcholine		208.347	195.707	217.839	199.366	75.0825	88.1313	76.2498	71.9805
Phthalate		0.0595577	0.0841084	0.0963224	0.046879	0.0487593	0.0685079	0.054225	0.0556564
Pimelate		0.0670938	0.0486445	0.0541737	0.0507228	0.0671848	0.0480511	0.0652926	0.0902203
Pro		29.1258	30.2763	30.3054	27.1899	19.6245	20.4275	19.7183	19.2262
Propionate		5.68453	7.26038	6.03631	7.16644	6.50063	8.14263	5.60928	6.93614
PRPP		0.0870089	0.218127	0.102674	0.205711	0.08273	0.0681905	0.0439242	0.0800632
Putrescine(1,4-Butanediamine)		3.37945	3.30991	4.82476	2.95533	1.3479	1.52511	1.2172	1.27365
Pyridoxal		0.0839694	0.09376	0.0711572	0.0747498	0.0363398	0.0460671	0.0655438	0.104933
Pyridoxamine 5'-phosphate		0.145542	0.154201	0.167594	0.17261	0.0932194	0.106141	0.111564	0.0894705
Pyridoxine		0.118755	0.121518	0.1317	0.139522	0.0995165	0.117851	0.110846	0.0892643
Pyruvate		3.17621	1.48533	2.49219	2.14654	0.75932	0.854195	1.01436	0.573485
R5P		0.317317	0.332892	0.285226	0.220589	0.148161	0.15423	0.125998	0.138958
Ribulose 1,5-diphosphate		0.276156	0.387617	0.329303	0.290024	0.109486	0.104806	0.178138	0.0994239
Ru5P		0.851305	0.808633	0.809727	0.671012	0.154768	0.150917	0.161138	0.142235
S-Lactoylglutathione		0.563861	0.499314	0.499441	0.529505	0.137195	0.16634	0.160536	0.287186
S7P		0.512567	0.563472	0.54927	0.509937	0.10595	0.0890484	0.0967254	0.0791683
Saccharate		0.104142	0.0823539	0.0930082	0.0616259	0.0861027	0.0845401	0.0824204	0.0971466
SAH		0.11172	0.103317	0.156638	0.0975981	0.0931506	0.0481324	0.0910662	0.093596
SAM+		0.561879	0.625896	0.661437	0.47773	0.383054	0.467511	0.374732	0.375062
Sarcosine		0.247294	0.27898	0.214416	0.28167	0.0980265	0.154419	0.125154	0.105039
Sebacate		0.0356638	0.0202594	0.0213979	0.0306359	0.0249582	0.0331224	0.0290674	0.0487105
Ser		19.0128	20.5032	20.3031	17.8843	19.0606	20.8879	20.7425	19.7574
Sorbitol 6-phosphate		0.242211	0.313811	0.264393	0.276806	0.245859	0.225569	0.245513	0.210691
Spermidine		0.120422	0.168541	0.129699	0.112528	0.121445	0.128713	0.111783	0.114885
Succinate		0.981228	2.3542	0.917255	0.92045	0.812081	0.756447	0.738836	0.859429
Tartrate		0.0487966	0.0400126	0.0288739	0.0389742	0.0272769	0.0416835	0.0358288	0.0443702
Taurine		23.3736	19.2712	22.5616	20.1663	4.82574	4.50392	4.61651	3.98825
TDP-glucose		0.035276	0.0525032	0.057628	0.0435018	0.0540327	0.0481767	0.0622774	0.0588484
Terephthalate		0.0792959	0.0813264	0.0644865	0.0554498	0.0771932	0.0781479	0.0744973	0.0777305
Thiamine		3.1114	2.64201	3.14908	2.80939	2.12772	2.51215	3.62521	2.87688
Thiamine monophosphate		0.115168	0.038964	0.0750108	0.058716	0.0533446	0.0626927	0.0812476	0.0802003
Thr		9.24305	10.0196	9.21146	8.89334	11.2291	12.6576	11.7178	11.6023
threo-beta-methylaspartate		255.189	266.704	240.581	239.969	248.427	262.908	242.107	237.894
Threonate		4.06923	4.33688	4.36743	4.00447	1.23299	1.30218	1.21412	1.24671
Thymidine		7.35006	6.1866	7.53694	7.00969	8.14598	9.94932	9.29376	8.57862
Tiglate		0.250922	0.189468	0.261793	0.268396	0.291331	0.201926	0.269156	0.259486
trans-4-Hydroxy-3-methoxycinnamate		0.164775	0.178986	0.155145	0.132558	0.13277	0.141784	0.136508	0.151931
trans-Cinnamate		6.62185	6.97037	6.27588	6.27438	6.42582	6.7828	6.08135	6.13443
Trimethylamine N-oxide		0.0638631	0.035967	0.0692842	0.0361932	0.0432808	0.0490655	0.0562323	0.0732913
Trp		0.83553	0.863254	0.947078	0.892245	0.821013	0.928007	0.898344	0.887947
Tyr		4.69489	4.78598	4.85717	4.45639	4.85518	5.05183	4.94703	4.70566
Tyramine		0.0668215	0.061248	0.0620893	0.0854038	0.0717413	0.0656331	0.0869982	0.0764452
UDP		0.422142	0.554812	0.593539	0.549933	0.394126	0.464665	0.320573	0.36777
UDP-glucose		10.2924	10.7431	9.83276	9.07102	3.9794	4.18108	3.4373	3.55514
UDP-glucuronate		1.08605	1.21911	1.10498	0.911196	2.239	2.51905	1.96127	1.97511
UDP-N-acetylglucosamine		15.4804	15.7177	15.7578	13.9273	24.4497	25.2117	22.3245	22.8587
UMP		1.07976	1.21771	1.49562	1.26058	0.343007	0.350235	0.357333	0.298026
Undecanoate		0.148402	0.16387	0.0843511	0.164959	0.101322	0.141767	0.138002	0.141025
Uracil		148.169	106.804	144.739	120.312	29.0693	29.9862	32.5722	31.3549
Urea		15.8324	17.2395	15.0631	16.2504	11.0654	12.2099	12.9177	15.2585
Uridine		3.66004	5.06477	3.26624	4.13532	3.07418	4.18938	4.12421	3.75172
UTP		3.70075	5.31537	4.43697	4.10315	3.98297	5.07994	4.16744	3.75753
Val		7.34312	8.12796	7.46884	7.02567	7.513	8.60214	7.84238	7.63007
XMP		0.0325793	0.0311946	0.0369851	0.0510792	0.0256923	0.0140179	0.024668	0.0211321
