# Supplementary material for: TGF-β-dependent reprogramming of amino acid metabolism induces epithelial–mesenchymal transition in non-small cell lung cancers
Source: Commun Biol. 2021 Jun 24;4:782. doi: 10.1038/s42003-021-02323-7 (PMC8225889; doi:10.1038/s42003-021-02323-7)
Supplement: Supplementary file 6 — Supplementary Data 3 [file 42003_2021_2323_MOESM6_ESM.xlsx]

## Sheet: Supplementary Data 3
Supplementary Data 3. Levels of metabolites in TGF-β-treated H358 cells
								Unit: fmol/cell
Compound name	Cell	H358
	Treatment	Unstimulated				TGF-β
	No.	1	2	3	4	1	2	3	4
10-Hydroxydecanoate		0.0504346	0.0506989	0.0434456	0.0388029	0.0377782	0.04407	0.049268	0.0509825
2-Deoxyglucose 6-phosphate		0.145771	0.16421	0.161684	0.186022	0.0924691	0.129678	0.214881	0.129799
2-Deoxyribose 1-phosphate		0.0997699	0.169527	0.143091	0.0548748	0.249907	0.154779	0.0997778	0.13891
2-Furoate		0.40518	N.D.	N.D.	N.D.	N.D.	N.D.	N.D.	N.D.
2-Hydroxybutyrate		0.0599419	0.071235	0.0737449	0.120077	0.0903574	0.159587	0.0610075	0.0676391
2-Hydroxyglutarate		0.512354	0.473394	0.464682	0.407383	0.30114	0.305891	0.294561	0.316754
2-Hydroxyisobutyrate		0.0296322	0.0619636	0.0309675	0.0676508	0.0522201	0.120405	0.0333576	0.0627022
2-Hydroxyoctanoate		0.0366907	0.0373732	0.045707	0.0255014	0.100921	0.0387588	0.0421525	0.0375289
2-Hydroxypentanoate		1.129	1.04528	1.17075	1.10528	1.51978	1.51824	1.38211	1.22838
2-Isopropylmalate		0.0171075	0.0207205	0.0210998	0.0202347	0.0230328	0.022517	0.0186785	0.0235009
2-Oxoglutarate		2.03678	1.9196	1.81861	1.69442	6.98692	6.97635	6.01942	6.9635
2-Oxoisopentanoate		0.100334	0.107176	0.117207	0.109318	0.198054	0.196428	0.149816	0.158116
2-Oxooctanoate		0.399824	0.377476	0.38313	0.24068	0.453197	0.381335	0.421016	0.412002
2-Quinolinecarboxylate		0.119159	0.166622	0.168934	0.176293	0.227062	0.294243	0.101804	0.281829
2,3-DPG		0.0334441	0.0415341	0.0941515	0.0431845	0.134299	0.087474	0.147732	0.0644138
2'-Deoxyguanosine		0.121344	0.152384	0.125599	0.112693	0.133717	0.165981	0.167197	0.0863969
2AB		0.218922	0.252572	0.224739	0.246479	0.265828	0.256832	0.224196	0.220901
2PG		0.10507	0.10992	0.0959728	0.122441	0.195932	0.18754	0.116225	0.162567
3-Aminoisobutyrate		0.0474033	0.0531105	0.0576801	0.0593537	0.0472768	0.0402977	0.0413723	0.0709835
3-Aminopropane-1,2-diol		0.130014	0.082736	0.0948705	0.0650324	0.071035	0.112418	0.101355	0.0740135
3-Hydroxy-3-methylglutarate		0.745516	0.764744	0.720626	0.722333	0.412147	0.37148	0.318039	0.336715
3-Hydroxybutyrate		0.593691	0.535496	0.525679	0.599441	0.718687	0.798934	0.682752	0.611358
3-Hydroxypropionate		13.2458	16.7303	22.2007	21.4179	22.7494	38.6663	33.3983	38.09
3-Iodotyrosine		0.0888709	0.0998234	0.0757256	0.0916973	0.0810492	0.0845766	0.106657	0.0837645
3-Methylbutanoate		2.09973	2.1427	2.28211	2.20381	2.59124	2.69729	3.03237	2.6132
3-Methylhistidine		0.237146	0.226097	0.236203	0.201642	0.284988	0.224249	0.231455	0.196123
3-Phenyllactate		0.0458288	0.0614095	0.0443265	0.0468144	0.0464316	0.0609471	0.0361994	0.0724218
3-Phenylpropionate		2.78679	2.77668	2.8227	3.10441	3.19355	3.25918	3.00013	3.3114
3PG		0.676735	0.676687	0.623913	0.552208	1.13196	1.10423	1.12941	1.12887
4-Acetylbutyrate		1.27048	1.2227	1.24279	1.22753	1.5613	1.61942	1.46992	1.51617
4-Hydroxy-3-methoxybenzoate+Urate;Urate		0.186636	0.229499	0.2818	0.211486	0.309666	0.303182	0.260955	0.236463
4-Methyl-2-oxo1pentanoate		2.7161	2.87085	3.04779	2.79569	5.38462	5.48897	4.35851	4.50199
4-Oxohexanoate		0.0585378	0.0565018	0.108712	0.0761303	0.101549	0.0866405	0.111263	0.0771604
4-Oxopentanoate		0.500406	0.572317	0.548625	0.49948	0.693812	0.680196	0.619604	0.532762
5-Aminolevulinate		0.0860499	0.0802741	0.0658899	0.0584802	0.0523556	0.0550128	0.047648	0.063673
5-Aminovalerate		0.254726	0.194342	0.18622	0.239376	0.188386	0.184969	0.159825	0.240481
5-Hydroxylysine		0.075722	0.0772605	0.0826896	0.0775184	0.0961707	0.12351	0.107667	0.0909314
5-Methylthioadenosine		0.300526	0.27646	0.255689	0.285827	0.384704	0.304407	0.391158	0.322364
5-Oxoproline		11.6356	12.8364	13.0981	12.4917	16.9551	17.0132	15.3498	14.13
6-Phosphogluconate		0.398658	0.403115	0.489778	0.394215	0.627239	0.645666	0.72808	0.697791
Acetyl CoA		0.0178361	0.0123836	0.0106223	0.00938835	0.0302999	0.0260307	0.017916	0.0290833
Adenine		0.2023	0.179813	0.155827	0.174693	0.278137	0.301463	0.288924	0.255577
Adenosine		0.0250893	0.0347955	0.031446	0.0176519	0.041584	0.0275871	0.0324391	0.0315608
Adenosine 3',5'-diphosphate		N.D.	0.0317721	0.0292187	N.D.	N.D.	N.D.	N.D.	N.D.
Adenosine 5'-phosphosulfate		0.0468953	0.0562709	0.0384423	0.0373579	0.0405224	0.0499178	0.0543309	0.0507727
Adipate		0.201998	0.322598	0.302015	0.128737	0.301377	0.205291	0.390573	0.164724
ADP		1.5104	1.49395	1.43899	1.27216	2.03213	1.87007	1.95255	1.933
ADP-glucose		0.209744	0.217501	0.198583	0.161902	0.187382	0.185771	0.19907	0.187012
ADP-ribose		0.223618	0.226692	0.204016	0.167744	0.255557	0.238441	0.306478	0.289924
Ala		23.3298	23.6956	23.9327	22.9047	27.1581	26.0604	24.3637	25.7826
Allantoate		0.0892863	0.13944	0.156874	0.129011	N.D.	N.D.	N.D.	N.D.
Allantoin		5.63409	5.47595	7.85048	6.58413	5.78451	5.54313	6.80189	9.55109
alpha-Aminoadipate		0.177663	0.147875	0.176172	0.154317	0.218073	0.250787	0.222059	0.237181
alpha-Lipoamide		43.6043	41.9334	40.8625	42.4654	40.4324	44.7529	45.9038	43.7596
AMP		0.175691	0.184156	0.155759	0.160651	0.258852	0.266468	0.236974	0.244639
Arg		13.6562	16.8018	18.8312	17.37	22.4697	21.8322	19.9632	15.2927
Argininosuccinate		0.64892	0.538745	0.505786	0.459725	0.417741	0.435966	0.387426	0.421574
Asn		21.0062	23.1384	21.1674	22.0674	22.2204	23.5944	21.6628	21.4353
Asp		29.2687	31.4029	28.0004	30.0526	26.586	28.3675	26.7806	26.6613
ATP		36.9659	37.613	39.8715	32.3521	46.6641	44.8647	50.0344	47.1966
Azelate		0.26593	0.323319	0.303509	0.144299	0.37629	0.320766	0.289531	0.260652
Benzoate		1.60125	1.897	2.41074	2.66272	2.85398	2.40932	3.65924	3.49605
beta-Ala		19.4119	19.0713	17.7468	17.2797	8.7207	8.31559	7.96754	8.54703
Betaine		0.873624	0.817229	0.844478	0.993404	1.06026	0.955879	0.993162	1.0063
Biotin		10.8564	11.1338	10.4017	10.4306	9.06628	9.43589	8.63285	8.94584
Butanoate		2.99569	2.71429	3.13506	2.86439	3.53062	3.29074	3.24742	3.17369
cAMP		0.0108637	0.0115224	0.0159251	0.0119087	0.01273	0.019856	0.0153946	0.0144398
Carbamoylaspartate		4.70301	4.84509	4.84524	4.60234	3.97667	3.84337	3.66914	3.95989
Carnitine		1.21936	1.2358	1.06193	1.17057	0.676483	0.64003	0.694355	0.65836
Carnosine		0.0581055	0.0869543	0.0701604	0.0757164	0.0850101	0.115501	0.0955536	0.0869811
CDP		0.0472461	0.0425937	0.044298	0.0386598	0.0859789	0.0810527	0.0734362	0.0779387
CDP-choline		0.436533	0.448852	0.36049	0.362616	0.5131	0.561292	0.394436	0.437544
Choline		2.34003	2.22401	2.19132	2.33066	2.09224	2.08988	2.09251	1.85003
cis-Aconitate		0.167243	0.174524	0.170375	0.150595	0.286487	0.277415	0.252285	0.284813
Citraconate		0.0284714	0.0351197	0.0269304	0.0235135	0.0251675	0.0139822	0.0186416	0.0166072
Citramalate		0.0388412	0.0439084	0.0587402	0.0400937	0.0588329	0.050906	0.0758982	0.0501813
Citrate		2.57785	2.61972	2.87754	2.69437	3.78902	3.68246	3.62994	3.94496
Citrulline		0.275104	0.349199	0.297516	0.294218	0.340321	0.300534	0.317579	0.272815
CMP		0.0169126	0.0267545	0.0222442	0.0181247	0.026471	0.0364055	0.0320297	0.0282582
CMP-N-acetylneuraminate		1.94404	2.10455	2.11746	1.87964	2.16103	2.3185	2.24725	2.13376
CoA		0.045653	0.0335787	0.0475839	0.032112	0.0706356	0.0698188	0.0616786	0.0579226
Creatine		0.976443	1.14944	1.13576	1.12632	2.70997	2.37438	2.26665	2.38984
Creatinine		0.433331	0.46654	0.519466	0.465057	0.539922	0.636518	0.516374	0.516062
CTP		2.58017	2.48229	2.70159	2.18969	3.5336	3.34882	3.71186	3.60922
Cyclohexylamine		0.0569791	0.0399816	0.0492149	0.0441619	0.0547973	0.0562964	0.0657856	0.066625
Cys		N.D.	N.D.	N.D.	N.D.	N.D.	N.D.	N.D.	0.117585
Cystathionine		0.671088	0.795649	0.676926	0.729328	0.654125	0.586127	0.615138	0.579754
Cysteine sulfinate		0.0523849	0.0572622	0.0769265	0.0175236	0.0354763	0.0313922	0.0525978	0.0506583
Cysteine-glutathione disulphide -Divalent		N.D.	N.D.	N.D.	N.D.	N.D.	N.D.	N.D.	N.D.
Cytidine		0.217714	0.213291	0.212351	0.226464	0.38277	0.37422	0.338635	0.324622
dADP		0.0365008	0.0400158	0.0330454	0.0333628	0.059667	0.0661158	0.0707591	0.0468965
dATP		0.0843281	0.0714655	0.0923536	0.0806246	0.168784	0.131867	0.185978	0.1945
dCTP		0.0631868	0.0728579	0.0736021	0.0643631	0.0826162	0.122553	0.112614	0.10775
Deamido-NAD+		0.700216	0.688069	0.65582	0.559135	0.635609	0.606396	0.50385	0.494629
Decanoate		0.608526	0.567002	0.648896	0.749339	0.81014	0.645358	0.737056	0.74465
DHAP		1.62382	1.60883	1.25429	1.08414	1.90774	2.28136	1.9897	2.11503
Diethanolamine		4.10644	11.1805	2.79453	5.33215	9.38076	8.29703	3.92863	5.18096
Dihydroorotate		0.473968	0.586436	0.394073	0.447363	0.53964	0.315888	0.304091	0.435648
Dodecanedioate		0.0233822	0.0203834	0.0249311	0.0165695	0.0272698	0.0272245	0.0282359	0.0268763
Dodecanoate		2.43526	2.19771	2.21322	2.38176	3.41983	3.0933	2.77487	2.75162
dTDP		0.0162597	0.0125929	0.0102295	0.0137552	0.0159979	0.0191496	0.0162372	0.0163868
dTMP		N.D.	N.D.	N.D.	0.0106211	N.D.	N.D.	N.D.	0.0144201
dTTP		0.0963952	0.100627	0.116258	0.10123	0.201924	0.166819	0.199787	0.188922
dUMP		0.0487833	0.0539042	0.0543583	0.0586618	0.0906417	0.0721814	0.0491527	0.0505185
Ethanolamine phosphate		16.6765	17.4577	13.9952	15.9739	16.8128	17.9818	18.0539	17.5869
F1,6P		3.14537	3.3684	3.08578	2.49854	4.17672	3.91836	4.35096	4.55073
F6P		0.292045	0.295149	0.260265	0.296697	0.254363	0.279055	0.254023	0.276043
FAD		0.050631	0.0384495	0.0441821	0.041673	0.0622294	0.074706	0.0728209	0.0826314
Folate		0.0269942	0.0125364	0.0173754	0.0243184	0.094813	0.0998789	0.0792919	0.112128
Fumarate		1.98475	1.92865	1.70629	1.74336	1.80952	1.90947	1.60574	1.86239
G1P		0.275279	0.291939	0.252662	0.268563	0.228962	0.211953	0.214667	0.200049
G3P		0.0525391	0.0328425	0.0447955	0.0198308	0.0610742	0.0923817	0.0787595	0.0800774
G6P		1.70555	1.64009	1.52697	1.56597	1.95284	1.97979	1.9483	2.06941
GABA		3.35781	2.98327	2.81384	2.95825	1.31636	1.44406	1.31363	1.47299
Galacturonate 1-phosphate		0.498894	0.547506	0.569631	0.531633	1.13166	1.10843	1.05747	1.10543
gamma-Butyrobetaine		0.17233	0.161755	0.144869	0.136538	0.112612	0.0887581	0.0870805	0.0872165
gamma-Guanidinobutyrate		0.0353353	0.025002	0.0318581	0.0315265	0.0284041	0.0281163	0.0334739	0.0338255
GDP		0.344282	0.396082	0.354463	0.338108	0.560306	0.525901	0.508648	0.526595
GDP-mannose		0.207114	0.230494	0.229233	0.202572	0.291065	0.291007	0.270891	0.297863
Gln		80.5373	83.3507	83.1025	86.1793	78.8353	79.1765	79.8702	76.4649
Glu		210.588	215.424	190.245	198.126	341.165	359.164	342.804	347.291
Glu-Glu		0.0812431	0.0519081	0.0850289	0.0488178	0.0881073	0.097136	0.0527847	0.058752
Gluconate		0.849707	0.846638	0.800591	0.775419	0.864032	0.813648	0.697483	0.761131
Glucuronate		0.291019	0.304955	0.302951	0.299982	0.382357	0.407973	0.369149	0.341011
Glutarate		0.490571	0.460977	0.442006	0.444686	0.313401	0.37391	0.355011	0.386039
Glutathione(ox)		19.8628	20.6635	19.245	20.0265	19.6582	18.6497	20.4861	18.7395
Glutathione(red)		96.424	103.784	88.9491	85.0139	61.6076	74.658	60.7996	73.7348
Gly		61.5236	63.287	57.1819	58.9505	43.4619	41.9139	40.1946	41.1227
Gly-Gly		0.215493	0.210845	0.171512	0.203591	0.299285	0.33362	0.322226	0.256095
Glycerophosphate		1.61878	1.72194	1.87478	1.76771	1.36642	1.11066	1.09475	1.13506
Glycerophosphorylcholine		8.11126	7.91881	6.73819	7.7035	26.5583	31.6114	28.4972	29.8831
Glycolate		0.833808	0.740726	0.69651	0.737042	1.11675	1.00139	0.858063	1.05915
Glyoxylate		0.476911	0.405248	0.449722	0.255772	0.313173	0.369228	0.347424	0.364342
GMP		0.0335656	0.0364782	0.0326721	0.0307484	0.0614244	0.0706884	0.0527293	0.0660915
GTP		14.6079	15.9721	16.7388	14.6873	21.7647	20.8817	23.8623	21.2919
Guanidinoacetate		0.0482999	0.0409391	0.0460269	0.0490926	0.0239036	0.0281708	0.0259034	0.0340982
Heptanoate		1.32016	1.44257	1.41713	1.39945	1.61771	1.63036	1.81629	1.49468
Hexanoate		2.7478	2.7998	2.92887	3.02074	3.43346	3.1617	3.3906	3.23958
His		5.30028	5.3313	5.08929	5.32565	6.19732	6.64053	5.59611	5.45658
Homoserine		0.231735	0.22219	0.211515	0.187994	0.240507	0.284975	0.293492	0.263071
Hydroxyproline		12.3222	12.7386	12.1329	12.0615	13.5484	13.6292	12.814	12.8755
Hydroxyurea		4.7524	4.10155	4.19619	4.1482	5.52185	5.2584	4.43269	5.16628
Hypotaurine		24.3034	24.424	22.1492	22.7739	9.87201	10.0545	9.17384	9.08006
Ile		11.8999	12.9613	12.3609	12.0619	11.8662	11.7805	11.0471	10.92
IMP		0.0322039	0.0215749	0.0255039	0.0249486	0.0476001	0.0521886	0.0430297	0.0602471
Indole-3-acetaldehyde		2.33712	2.34395	3.80209	2.83648	2.83644	2.31086	3.67273	3.7024
Indole-3-acetamide		1.57309	1.46478	1.39233	1.31246	2.05848	2.15249	1.73369	1.7121
Indole-3-acetate		0.66641	0.58435	0.497019	0.627833	0.671867	0.654598	0.718349	0.686596
Isethionate		0.171845	0.155197	0.159013	0.124956	0.193184	0.169196	0.181831	0.189947
Isobutyryl CoA		0.0101437	N.D.	0.0109309	0.0115518	0.00888955	N.D.	0.0124289	N.D.
Isocitrate		0.137356	0.150803	0.153616	0.158204	0.210461	0.268176	0.230794	0.279818
Itaconate		0.051744	0.0286896	0.0243087	0.0346987	0.093272	0.0395738	0.0383922	0.0428468
ITP		4.92686	4.9676	5.25217	4.42675	6.17818	6.10738	6.75228	6.42959
Kynurenine		0.112925	0.0939174	0.113858	0.104326	0.0700343	0.0717024	0.0628862	0.0624974
Lactate		65.1129	70.8478	67.5697	63.0832	100.507	98.4986	83.1466	87.1356
Leu		12.7596	13.086	13.2057	13.0721	12.9967	13.3189	11.9637	11.5414
Lys		3.54633	4.45737	4.87639	4.31579	5.63954	5.58637	5.36245	3.81239
m-Hydroxybenzoate		0.123528	0.172404	0.164923	0.135467	0.194486	0.216152	0.212592	0.105674
Malate		7.62964	7.57821	7.02468	6.94411	6.95998	7.1564	6.46762	7.17788
Malonate		0.251037	0.243566	0.265455	0.234878	0.297866	0.357187	0.290474	0.38192
Malonyl CoA		N.D.	N.D.	N.D.	N.D.	N.D.	N.D.	N.D.	N.D.
Melamine		0.0392376	0.0541098	0.11498	0.0683349	0.0592594	0.0907438	0.0964902	0.0981622
Met		5.13476	4.9059	5.01111	4.98935	5.92641	6.15334	5.52143	4.79904
Methionine sulfoxide		0.237867	0.327982	0.222227	0.308166	0.315781	0.313728	0.331308	0.28004
Methyl sulfate		0.240879	0.233962	0.227504	0.280689	0.287042	0.27394	0.23865	0.310607
N-Acetyl-beta-alanine		0.507249	0.513019	0.470794	0.493699	0.490792	0.54405	0.454948	0.48467
N-Acetylaspartate		12.2467	12.5893	12.0591	11.431	3.99455	3.99828	3.66694	3.88724
N-Acetylglucosamine		0.637111	0.758257	0.567945	0.690411	0.758228	0.897199	0.916692	0.731142
N-Acetylglucosamine 1-phosphate		0.634081	0.6375	0.620796	0.602641	0.80174	0.794518	0.746965	0.806494
N-Acetylglucosamine 6-phosphate		0.159559	0.191186	0.173878	0.163022	0.272856	0.273484	0.217725	0.249783
N-Acetylglutamate		0.331089	0.307912	0.302353	0.279267	0.478806	0.463198	0.423231	0.504266
N-Acetylleucine		0.0882732	0.101945	0.0756572	0.0384924	0.113008	0.045483	0.0587752	0.0884041
N-Acetylmethionine		0.0428369	0.0405141	0.0362431	0.0444188	0.0589279	0.0789444	0.0627582	0.0597587
N-Acetylneuraminate		0.611041	0.682178	0.641123	0.639011	0.674295	0.681018	0.672567	0.65245
N-Acetylputrescine		0.467162	0.424249	0.43996	0.456445	0.277655	0.334198	0.2802	0.30224
N-Formylmethionine		0.0316558	0.0393352	0.0280299	0.0215239	0.0475025	0.0601586	0.0366337	0.0478528
N-gamma-Ethylglutamine		0.0741365	0.0778528	0.0941702	0.0832727	0.105156	0.105989	0.0756053	0.0810604
N-Methylaniline		N.D.	N.D.	N.D.	N.D.	N.D.	N.D.	N.D.	N.D.
N,N-Dimethylglycine		0.0795147	0.104989	0.111805	0.121819	0.136822	0.13361	0.11869	0.110934
N1-Acetylspermidine		0.0772556	0.0664452	0.082979	0.0805211	0.0663096	0.0532929	0.054214	0.0502176
N6,N6,N6-Trimethyllysine		0.0304118	0.0340324	0.0389968	0.0364425	0.0444815	0.0397184	0.0413487	0.031071
NAD+		4.56642	4.90786	4.64134	4.13304	5.8412	5.89329	5.33956	5.74487
NADH		0.58778	0.633569	0.631067	0.638267	0.538245	0.481789	0.429001	0.424845
NADP+		0.113898	0.0896043	0.0996481	0.0774216	0.0951339	0.0980565	0.0990432	0.10033
NADPH		0.428989	0.459607	0.474705	0.338947	0.231106	0.272282	0.26291	0.220299
Nicotinamide		0.572045	0.446026	0.551394	0.520872	0.681796	0.702596	0.695724	0.60168
o-Acetylcarnitine		0.282085	0.257841	0.237599	0.204259	0.334445	0.304143	0.254636	0.285304
o-Hydroxybenzoate		0.0267587	0.030549	0.0369345	0.0268423	0.0524426	0.0373166	0.039145	0.0316564
O-Phosphoserine		0.197313	0.161858	0.138533	0.145757	0.358586	0.365457	0.300671	0.408248
Octanoate		0.994654	1.00846	0.963972	1.07982	1.1576	1.03164	1.19582	1.13618
Ophthalmate		0.0357703	0.0665101	0.059588	0.0730484	0.0705504	0.0784613	0.0743611	0.0969441
Ornithine		0.759104	0.908936	1.09491	0.913546	1.29101	1.31452	1.20846	0.899046
p-Aminobenzoate		0.058857	0.0638396	0.0677665	0.0380991	0.110428	0.128322	0.0836749	0.101711
p-Hydroxybenzoate		0.105262	0.126769	0.101242	0.0688443	0.086937	0.0852556	0.0759897	0.0690241
Pantothenate		3.98726	4.13544	3.64507	3.50383	3.85149	3.89246	3.52854	3.69042
Pelargonate		3.62195	3.65316	3.4046	4.11307	4.37647	3.99749	4.62684	4.27466
Pentanoate		0.777271	0.888104	0.860872	1.35124	0.756028	0.664147	1.42346	0.755195
PEP		0.162419	0.164977	0.139052	0.135419	0.327197	0.329204	0.250902	0.290072
Phe		3.78484	4.02304	3.96423	3.87472	4.15073	4.46337	3.90581	3.85371
Phenaceturate		0.490969	0.557527	0.531056	0.534638	0.659656	0.694504	0.642221	0.580087
Phenylpyruvate		0.0644734	0.0701847	0.074921	0.0711078	0.0621999	0.0681947	0.0775543	0.0695585
Phosphonoacetate		0.103451	0.237026	0.331239	0.301471	0.316057	0.310548	0.228427	0.260219
Phosphorylcholine		247.959	245.636	225.4	233.616	175.268	192.151	176.79	180.564
Phthalate		0.0965648	0.075421	0.143711	0.0958171	0.0812633	0.0978168	0.0748294	0.0596018
Pimelate		0.0732027	0.0664779	0.0661189	0.109047	0.114224	0.0819922	0.0683892	0.066252
Pro		19.9779	21.843	19.7887	20.7868	24.0921	24.855	23.4618	23.7511
Propionate		7.28653	6.14998	7.20836	6.77835	8.27023	9.52574	7.87	8.61822
PRPP		0.174062	0.0939962	0.124845	0.218891	0.0510962	0.0332718	0.0699922	0.128107
Putrescine(1,4-Butanediamine)		1.46909	1.69696	2.01353	1.49391	0.776377	0.860193	0.906132	0.756076
Pyridoxal		0.0410774	0.0599364	0.0483349	0.0531754	0.0683639	0.0476046	0.0480115	0.0585951
Pyridoxamine 5'-phosphate		0.0919388	0.0886064	0.13555	0.0892048	0.129117	0.152678	0.0613287	0.126073
Pyridoxine		0.0865909	0.099093	0.11743	0.0891106	0.13999	0.118855	0.125059	0.113371
Pyruvate		1.98859	2.1415	2.1429	1.71068	5.10961	6.85193	5.10641	4.95593
R5P		0.21702	0.214501	0.219689	0.142308	0.227626	0.253743	0.290891	0.294227
Ribulose 1,5-diphosphate		0.168328	0.178425	0.207125	0.166275	0.14297	0.148722	0.241012	0.185488
Ru5P		0.382123	0.373015	0.34329	0.332606	0.510662	0.531433	0.481467	0.510115
S-Lactoylglutathione		0.300534	0.387469	0.346247	0.364827	0.641597	0.318579	0.32331	0.432351
S7P		0.282412	0.273428	0.254225	0.272787	0.332153	0.281672	0.2879	0.306341
Saccharate		0.0726703	0.124746	0.0853126	0.0954161	0.114021	0.0937874	0.0678161	0.0788692
SAH		0.0492698	0.0606739	0.0718963	0.0688033	0.0945639	0.0954985	0.0716971	0.0529293
SAM+		0.579903	0.577746	0.482556	0.575294	0.664938	0.672487	0.642124	0.625589
Sarcosine		0.164585	0.140187	0.155242	0.188013	0.161963	0.155996	0.178452	0.267268
Sebacate		0.0359197	0.0357552	0.0350732	0.023351	0.049955	0.0299893	0.0279258	0.0314851
Ser		20.1775	20.8448	19.5575	20.1832	25.5017	25.9964	25.2174	24.5717
Sorbitol 6-phosphate		0.440246	0.492443	0.492836	0.425764	1.1639	1.2537	1.22664	1.13585
Spermidine		0.118106	0.132738	0.146116	0.102622	0.164664	0.121273	0.119115	0.2897
Succinate		0.772496	0.823287	0.900163	0.825873	1.22576	1.12731	1.00796	1.06985
Tartrate		0.0303665	0.0391941	0.0196083	0.0247224	0.0370204	0.0287329	0.0473651	0.0410496
Taurine		20.2911	20.409	20.1091	22.221	6.86136	6.73381	6.47661	7.17502
TDP-glucose		0.0691946	0.04803	0.0623368	0.0639113	0.0795809	0.106869	0.0532749	0.0943384
Terephthalate		0.0693314	0.0727999	0.0654111	0.0714716	0.102722	0.0925352	0.104854	0.110635
Thiamine		3.91133	3.88966	3.92068	4.03501	8.10779	8.30015	7.75202	8.81137
Thiamine monophosphate		0.0790634	0.0768073	0.064704	0.0812313	0.108112	0.0955838	0.08126	0.107762
Thr		9.95039	10.3931	10.2496	10.0847	12.0157	12.398	11.3914	11.5313
threo-beta-methylaspartate		143.602	150.355	139.172	139.832	245.237	248.577	226.922	235.414
Threonate		2.69583	2.89012	2.59693	2.76178	2.26121	2.30383	1.9467	2.17654
Thymidine		7.72729	7.22748	6.53351	7.06093	11.5908	10.721	10.6614	10.0255
Tiglate		0.231886	0.273628	0.219485	0.262079	0.254201	0.313837	0.366499	0.267694
trans-4-Hydroxy-3-methoxycinnamate		0.130991	0.139318	0.144867	0.127016	0.149582	0.116483	0.146883	0.133012
trans-Cinnamate		3.6351	3.84169	3.62675	3.81197	6.39309	6.66563	6.00913	6.29227
Trimethylamine N-oxide		0.0440569	0.0350703	0.0583975	0.0396402	0.0745088	0.0666757	0.074567	0.0634131
Trp		0.974179	1.05795	0.995127	0.962345	1.03831	1.02646	1.05841	0.913909
Tyr		5.22261	5.65614	5.20275	5.27986	5.39368	5.64252	4.99612	4.823
Tyramine		0.0744282	0.0451826	0.047607	0.0693617	0.0707392	0.10343	0.0928351	0.0907134
UDP		0.61036	0.688252	0.593498	0.525589	1.35356	1.15512	1.25618	1.24409
UDP-glucose		7.84911	7.50786	7.20622	5.86794	9.5885	9.74053	8.67241	9.10602
UDP-glucuronate		9.80178	9.87437	10.2189	7.86156	12.9101	12.7901	12.3439	12.6222
UDP-N-acetylglucosamine		28.5724	29.0041	29.3612	21.4474	41.7704	42.7538	39.0798	41.0701
UMP		0.798586	0.868024	1.15893	0.820581	1.2344	1.0588	1.07505	0.923859
Undecanoate		0.214641	0.175747	0.139196	0.174675	0.188639	0.190887	0.178196	0.130656
Uracil		66.8447	69.0199	62.8218	60.3819	93.0108	89.3356	75.3118	71.722
Urea		12.9244	13.9883	14.784	11.5627	17.5289	18.3409	16.1646	14.2697
Uridine		3.64448	3.83051	3.8049	2.90284	4.39598	5.08812	6.26258	5.92737
UTP		7.17405	7.13975	7.85369	6.4373	9.24897	8.58475	9.75975	9.42483
Val		7.42974	8.3752	7.79715	7.80224	8.1063	8.11091	7.55166	7.14682
XMP		0.0191036	0.0342698	0.0209001	0.037052	0.0388501	0.0290877	0.0250814	0.02131
