# Supplementary material for: TGF-β-dependent reprogramming of amino acid metabolism induces epithelial–mesenchymal transition in non-small cell lung cancers
Source: Commun Biol. 2021 Jun 24;4:782. doi: 10.1038/s42003-021-02323-7 (PMC8225889; doi:10.1038/s42003-021-02323-7)
Supplement: Supplementary file 7 — Supplementary Data 4 [file 42003_2021_2323_MOESM7_ESM.xlsx]

## Sheet: Supplementary Data 4
Supplementary Data 4. Metabolic pathways that were altered by TGF-β in A549cells
Maps_A549	FDR
Aminoacyl-tRNA biosynthesis in mitochondrion	3.59405e-15
Aminoacyl-tRNA biosynthesis in cytoplasm	2.9862e-14
Aminoacyl-tRNA biosynthesis in cytoplasm/ Rodent version	2.9862e-14
Histidine-glutamate-glutamine metabolism	5.46941e-08
Histidine-glutamate-glutamine and proline metabolism/ Rodent version	5.3826e-07
Nociception_Pro-nociceptive action of Nociceptin in spinal cord at low doses	3.56927e-06
Leucine, isoleucine and valine metabolism	3.62675e-06
Glycine, serine, cysteine and threonine metabolism	4.33881e-06
Beta-alanine metabolism	1.43771e-05
Glycine, serine, cysteine and threonine metabolism/ Rodent version	4.19362e-05
Methionine-cysteine-glutamate metabolism	4.98497e-05
Aspartate and asparagine metabolism	8.52871e-05
Neurophysiological process_GABAergic neurotransmission	0.000104339
Proline metabolism	0.000108986
Beta-alanine metabolism/ Rodent version	0.000148054
L-Alanine, L-cysteine, and L-methionine metabolism	0.00016562
L-Alanine, L-Cysteine, and L-Methionine metabolism / Human version	0.000191436
Urea cycle	0.000535489
Neurophysiological process_Circadian rhythm	0.000797465
Nitrogen metabolism	0.003109
Glutathione metabolism	0.003109
Nitrogen metabolism/ Rodent version	0.003109
Glutathione metabolism / Human version	0.003109
Propionate metabolism p.2	0.00320017
Vitamin B3 (nicotinamide) metabolism	0.00349224
Glutathione metabolism / Rodent version	0.00388516
Pentose phosphate pathway/ Rodent version	0.00459557
Regulation of lipid metabolism_PPAR regulation of lipid metabolism	0.00459557
Pentose phosphate pathway	0.00485756
Phospholipid metabolism p.2	0.00691494
Nicotine signaling in dopaminergic neurons, Pt. 1 - cell body	0.00691494
Taurine and hypotaurine metabolism	0.00706679
Sulfur metabolism	0.00878512
Gamma-aminobutyrate (GABA) biosynthesis and metabolism	0.00915767
Arginine metabolism/ Rodent version	0.00951328
Neurophysiological process_nNOS signaling in neuronal synapses	0.0142179
CTP/UTP metabolism	0.0190598
Fatty Acid Omega Oxidation	0.0207828
Methionine metabolism	0.0207828
NAD metabolism	0.0266688
(L)-Arginine metabolism	0.0269832
Development_Role of nicotinamide in G-CSF-induced granulopoiesis	0.0270406
IMP biosynthesis	0.0298944
Glycine links	0.0419416
Acetyl-CoA links	0.0419416
Glutamate links	0.0419416
Mechanisms of deltaF508 CFTR activation by S-nitrosoglutathione	0.0419416
Development_Leptin signaling via PI3K-dependent pathway	0.0419416
Regulation of lipid metabolism_Regulation of acetyl-CoA carboxylase 1 activity in keratinocytes	0.0454089
Regulation of lipid metabolism_Regulation of acetyl-CoA carboxylase 1 activity in lipogenic tissue	0.0454089
Nicotine signaling in cholinergic neurons	0.0458697
Impaired NO signaling in CF airways	0.0458697
