# Supplementary material for: TGF-β-dependent reprogramming of amino acid metabolism induces epithelial–mesenchymal transition in non-small cell lung cancers
Source: Commun Biol. 2021 Jun 24;4:782. doi: 10.1038/s42003-021-02323-7 (PMC8225889; doi:10.1038/s42003-021-02323-7)
Supplement: Supplementary file 8 — Supplementary Data 5 [file 42003_2021_2323_MOESM8_ESM.xlsx]

## Sheet: Supplementary Data 5
Supplementary Data 5. Metabolic pathways that were altered by TGF-β in HCC827 cells
Maps_HCC827	FDR
Aspartate and asparagine metabolism	1.73362e-09
Arginine metabolism/ Rodent version	1.27298e-07
Urea cycle	1.27298e-07
Histidine-glutamate-glutamine metabolism	1.27298e-07
Glycine, serine, cysteine and threonine metabolism	1.27298e-07
Glycine, serine, cysteine and threonine metabolism/ Rodent version	1.27298e-07
(L)-Arginine metabolism	1.27298e-07
Aminoacyl-tRNA biosynthesis in mitochondrion	2.39923e-07
Histidine-glutamate-glutamine and proline metabolism/ Rodent version	8.85369e-07
Aminoacyl-tRNA biosynthesis in cytoplasm	1.12251e-06
Aminoacyl-tRNA biosynthesis in cytoplasm/ Rodent version	1.12685e-06
L-Alanine, L-cysteine, and L-methionine metabolism	2.82386e-05
L-Alanine, L-Cysteine, and L-Methionine metabolism / Human version	3.32328e-05
Vitamin B3 (nicotinamide) metabolism	3.4488e-05
Nociception_Pro-nociceptive action of Nociceptin in spinal cord at low doses	5.91694e-05
Pentose phosphate pathway	6.39345e-05
Polyamine metabolism	7.53557e-05
Neurophysiological process_Circadian rhythm	9.68314e-05
Tricarbonic acid cycle	0.000256594
Beta-alanine metabolism	0.000256594
Methionine-cysteine-glutamate metabolism	0.000785748
Neurophysiological process_GABAergic neurotransmission	0.00155968
Proline metabolism	0.00164066
Sulfur metabolism	0.00172551
NAD metabolism	0.00186882
Lysine metabolism	0.00186882
Lysine metabolism/ Rodent version	0.00204744
Beta-alanine metabolism/ Rodent version	0.00243704
G-protein signaling_Rac2 regulation pathway	0.00373498
Immune response_Reactive oxygen species (ROS) in IL-4 signaling	0.00423778
Regulation of lipid metabolism_Regulation of acetyl-CoA carboxylase 1 activity in keratinocytes	0.00454238
Regulation of lipid metabolism_Regulation of acetyl-CoA carboxylase 1 activity in lipogenic tissue	0.00454238
Glutathione metabolism / Rodent version	0.00505126
CTP/UTP metabolism	0.0054539
Pentose phosphate pathway/ Rodent version	0.0054539
Regulation of lipid metabolism_PPAR regulation of lipid metabolism	0.0054539
Regulation of lipid metabolism_Regulation of acetyl-CoA carboxylase 2 activity in muscle	0.00551526
Taurine and hypotaurine metabolism	0.00834586
Phospholipid metabolism p.2	0.00834949
Impaired NO signaling in CF airways	0.00948539
Glycolysis and gluconeogenesis p.3 / Human version	0.00977752
Glycolysis and gluconeogenesis p.3	0.00977752
Gamma-aminobutyrate (GABA) biosynthesis and metabolism	0.0109587
Muscle contraction_Regulation of eNOS activity in endothelial cells	0.022546
Pyruvate metabolism/ Rodent version	0.0227788
Propionate metabolism p.2	0.0227788
Nitrogen metabolism	0.0260386
Nitrogen metabolism/ Rodent version	0.0276088
Development_Role of nicotinamide in G-CSF-induced granulopoiesis	0.0296693
IMP biosynthesis	0.0356068
Glycine links	0.042129
Acetyl-CoA links	0.042129
Immune response_IL-13 signaling via JAK-STAT	0.042129
Apoptosis and survival_Inhibition of ROS-induced apoptosis by 17beta-estradiol	0.042129
Transport_GPR40 signaling pathway in beta cells	0.042129
Mechanisms of deltaF508 CFTR activation by S-nitrosoglutathione	0.0486818
Development_Leptin signaling via PI3K-dependent pathway	0.0486818
Regulation of lipid metabolism_Insulin regulation of fatty acid metabolism	0.0492674
Oxidative stress_Role of IL-8 signaling pathway in respiratory burst	0.049799
