# Supplementary material for: TGF-β-dependent reprogramming of amino acid metabolism induces epithelial–mesenchymal transition in non-small cell lung cancers
Source: Commun Biol. 2021 Jun 24;4:782. doi: 10.1038/s42003-021-02323-7 (PMC8225889; doi:10.1038/s42003-021-02323-7)
Supplement: Supplementary file 9 — Supplementary Data 6 [file 42003_2021_2323_MOESM9_ESM.xlsx]

## Sheet: Supplementary Data 6
Supplementary Data 6. Metabolic pathways that were altered by TGF-β in H358 cells
Maps_H358	FDR
Nociception_Pro-nociceptive action of Nociceptin in spinal cord at low doses	3.0476e-05
Urea cycle	0.000333163
Glycine, serine, cysteine and threonine metabolism	0.000468009
Gamma-aminobutyrate (GABA) biosynthesis and metabolism	0.000542529
Tricarbonic acid cycle	0.000542529
L-Alanine, L-cysteine, and L-methionine metabolism	0.000542529
Histidine-glutamate-glutamine metabolism	0.000542529
L-Alanine, L-Cysteine, and L-Methionine metabolism / Human version	0.000542529
Propionate metabolism p.2	0.000905701
Aspartate and asparagine metabolism	0.00132546
Glycine, serine, cysteine and threonine metabolism/ Rodent version	0.00152418
Regulation of lipid metabolism_PPAR regulation of lipid metabolism	0.00164942
Methionine-cysteine-glutamate metabolism	0.00167098
Nicotine signaling in dopaminergic neurons, Pt. 1 - cell body	0.00239071
Arginine metabolism/ Rodent version	0.00245318
Neurophysiological process_GABAergic neurotransmission	0.00245318
Taurine and hypotaurine metabolism	0.00298694
Glycolysis and gluconeogenesis p.3 / Human version	0.00348169
Glycolysis and gluconeogenesis p.3	0.00348169
CTP/UTP metabolism	0.00417015
Polyamine metabolism	0.00608407
Histidine-glutamate-glutamine and proline metabolism/ Rodent version	0.00612553
Glutathione metabolism / Rodent version	0.00619703
(L)-Arginine metabolism	0.00769382
Nitrogen metabolism	0.00815291
Nitrogen metabolism/ Rodent version	0.00851456
Lysine metabolism	0.0104174
Lysine metabolism/ Rodent version	0.0109546
Leucine, isoleucine and valine metabolism	0.0127957
Neurophysiological process_Circadian rhythm	0.0159698
Pyruvate metabolism	0.0174071
Mitochondrial dysfunction in neurodegenerative diseases	0.0273463
Apoptosis and survival_TNF-alpha-induced ROS-dependent Caspase-3 signaling	0.0273463
Glycine links	0.0273463
Acetyl-CoA links	0.0273463
Glutamate links	0.0273463
Glutathione metabolism	0.0303511
Nicotine signaling (general schema)	0.0303511
Glutathione metabolism / Human version	0.0303511
Glycolysis and gluconeogenesis (short map)	0.0303511
Pyruvate metabolism/ Rodent version	0.0303511
dCTP/dUTP metabolism	0.0411709
Neurophysiological process_GABA-B receptor signaling at postsynaptic sides of synapses	0.0411709
Neurophysiological process_GABA-B receptor-mediated regulation of glutamate signaling in Purkinje cells	0.0432825
Neurophysiological process_nNOS signaling in neuronal synapses	0.0485666
