# Supplementary material for: TGF-β-dependent reprogramming of amino acid metabolism induces epithelial–mesenchymal transition in non-small cell lung cancers
Source: Commun Biol. 2021 Jun 24;4:782. doi: 10.1038/s42003-021-02323-7 (PMC8225889; doi:10.1038/s42003-021-02323-7)
Supplement: Supplementary file 10 — Supplementary Data 7 [file 42003_2021_2323_MOESM10_ESM.xlsx]

## Sheet: Supplementary Data 7
Supplementary Data 7. Levels of metabolites in A549 cells treated with TGF-β for 24. 48, and 72 h
								Unit: fmol/cell										Unit: fmol/cell										Unit: fmol/cell
Compound name	Cell Type	A549								Compound name	Cell Type	A549								Compound name	Cell Type	A549
	Time (hr)	24hr									Time (hr)	48hr									Time (hr)	72hr
	Treatment	Unstimulated				TGF-β					Treatment	Unstimulated				TGF-β					Treatment	Control				TGF-β
	No.	1	2	3	4	1	2	3	4		No.	1	2	3	4	1	2	3	4		No.	1	2	3	4	1	2	3	4
1-Methylnicotinamide		0.236332	0.226033	0.225427	0.234584	0.361059	0.377377	0.344934	0.362338	1-Methylnicotinamide		0.160162	0.157019	0.143363	0.149686	0.28212	0.274392	0.247662	0.253586	1-Methylnicotinamide		0.0823958	0.0743562	0.0805705	0.0720987	0.214126	0.19994	0.226492	0.203379
10-Hydroxydecanoate		N.D.	0.00183369	N.D.	0.00263301	0.00324986	0.00340706	0.00349076	N.D.	10-Hydroxydecanoate		N.D.	0.00100501	0.00141827	N.D.	0.00177502	0.00140152	0.00112336	0.00124063	10-Hydroxydecanoate		N.D.	N.D.	0.00100053	N.D.	N.D.	0.00129543	0.00124915	N.D.
2-Deoxyribose 1-phosphate		0.00670474	0.00649311	0.00799058	0.00682015	N.D.	N.D.	0.0108245	0.00964091	2-Deoxyribose 1-phosphate		0.00295154	0.00621522	0.00513478	0.00390094	0.00545101	0.00780931	0.00600496	0.00570008	2-Deoxyribose 1-phosphate		0.00320086	0.00512407	0.00501733	0.00392722	0.00663908	0.007695	0.0075226	0.00795029
2-Deoxyribose 5-phosphate		N.D.	N.D.	0.0102265	N.D.	N.D.	N.D.	0.010516	N.D.	2-Deoxyribose 5-phosphate		0.00663763	0.00900005	0.00638748	0.00707314	N.D.	0.00594359	0.00710722	N.D.	2-Deoxyribose 5-phosphate		0.00536612	0.0069525	0.00626927	0.00554153	N.D.	0.00631077	N.D.	0.00591535
2-Hydroxybutyrate		0.0107634	N.D.	N.D.	0.0136942	0.0280684	N.D.	0.0254524	0.0164045	2-Hydroxybutyrate		0.0108962	0.0085265	0.00913752	0.0105379	0.0142145	N.D.	0.0105128	N.D.	2-Hydroxybutyrate		0.0135419	0.0112622	0.00980989	0.00923694	0.00677372	N.D.	N.D.	N.D.
2-Hydroxyglutarate		0.0684306	0.0712575	0.0634673	0.0439459	0.1028	0.0848075	0.0819519	0.0845059	2-Hydroxyglutarate		0.0483487	0.0449751	0.0514886	0.0467409	0.0635429	0.0702843	0.0665538	0.0563248	2-Hydroxyglutarate		0.0346038	0.0380872	0.0335458	0.0310228	0.0485379	0.0537478	0.0529407	0.047667
2-Hydroxyisobutyrate		N.D.	N.D.	N.D.	N.D.	N.D.	N.D.	N.D.	N.D.	2-Hydroxyisobutyrate		N.D.	N.D.	N.D.	N.D.	0.00536169	N.D.	N.D.	0.00555966	2-Hydroxyisobutyrate		N.D.	0.00290232	N.D.	N.D.	N.D.	N.D.	N.D.	N.D.
2-Oxoglutarate		1.28735	1.00682	1.20699	1.00771	1.51067	1.37545	0.997789	1.38471	2-Oxoglutarate		0.99525	1.08602	0.990278	1.16445	1.00316	1.1019	0.880285	1.0696	2-Oxoglutarate		0.997136	1.04537	0.935639	0.988731	1.0518	1.04534	1.11349	1.05337
2-Oxoisopentanoate		0.0275617	0.0186622	0.0190336	0.0242326	0.0221209	0.0225766	0.0220906	0.0238872	2-Oxoisopentanoate		0.0308308	0.0184679	0.0169003	0.0189888	0.0116009	0.010979	0.0119859	0.014649	2-Oxoisopentanoate		0.0348674	0.0332144	0.0306222	0.0232987	0.0147401	0.0156119	0.0175733	0.0183837
2,3-DPG		0.149538	0.13278	0.116401	0.141861	0.17622	0.266249	0.215377	0.233941	2,3-DPG		0.115219	0.120821	0.0464026	0.131286	0.186389	0.128978	0.0994862	0.162275	2,3-DPG		0.054128	0.0866478	0.0893252	0.0386809	0.0404757	0.0746777	0.0522693	0.0633434
2AB		0.0302191	0.0316689	0.0310268	0.0283682	0.0299306	0.0257951	0.022131	0.0226577	2AB		0.0199073	0.0147479	0.0178156	0.0229184	0.0169227	0.0174465	0.0177789	0.0112108	2AB		0.0311308	0.0277935	0.0235808	0.0289823	0.0158621	0.016755	0.0155878	0.0142621
2PG		0.0255679	0.0243204	0.0183949	0.0245412	0.0164732	0.0176255	0.0206621	0.0291772	2PG		0.0206479	0.0151624	0.0135249	0.0124401	0.0211089	0.0264822	0.0238922	0.0194519	2PG		0.0196215	0.0195881	0.0219625	0.0231735	0.0191291	0.0224137	0.020753	0.0177758
3-Aminoisobutyrate		N.D.	N.D.	N.D.	N.D.	N.D.	N.D.	N.D.	N.D.	3-Aminoisobutyrate		N.D.	N.D.	N.D.	N.D.	N.D.	N.D.	N.D.	N.D.	3-Aminoisobutyrate		0.00573708	0.00727295	0.00908409	0.00485253	0.00494424	0.00508327	0.00555555	0.006246
3-Hydroxy-3-methylglutarate		0.0352164	0.0397511	0.0346824	0.035916	0.0524137	0.057477	0.0449793	0.0478976	3-Hydroxy-3-methylglutarate		0.0193313	0.020227	0.0200009	0.0199377	0.0183094	0.0176007	0.0156909	0.0174874	3-Hydroxy-3-methylglutarate		0.0180059	0.0179486	0.0180896	0.0173987	0.0153664	0.0138377	0.0142335	0.0134298
3-Hydroxybutyrate		0.0664276	0.0636632	0.0598357	0.063776	0.0733596	0.0842336	0.0862686	0.0749146	3-Hydroxybutyrate		0.0454603	0.0387258	0.0467817	0.0388207	0.0628758	0.0459764	0.0384748	0.0464853	3-Hydroxybutyrate		0.0538309	0.0463114	0.0465451	0.0468064	0.040746	0.040733	0.0441375	0.0400661
3-Methylbutanoate		0.178664	0.168547	0.148616	0.104935	0.20038	0.187948	0.19711	0.1153	3-Methylbutanoate		0.0931812	0.102792	0.0980377	0.0802148	0.093889	0.0792051	0.116925	0.0646325	3-Methylbutanoate		0.0543267	0.0589622	0.0537976	0.0518973	0.0452124	0.0412195	0.0363926	0.047046
3-Methylhistidine		0.0359618	0.0370111	0.0330077	0.0520193	0.03739	0.0392051	0.0428846	0.0398837	3-Methylhistidine		0.0259641	0.026693	0.0269955	0.02547	0.0180302	0.0191496	0.0177832	0.0172414	3-Methylhistidine		0.041991	0.0394476	0.0341528	0.0371166	0.0210684	0.0199513	0.0234299	0.0217058
3-Phenylpropionate		0.134746	N.D.	N.D.	N.D.	N.D.	N.D.	N.D.	N.D.	3-Phenylpropionate		N.D.	N.D.	N.D.	N.D.	N.D.	N.D.	N.D.	N.D.	3-Phenylpropionate		N.D.	N.D.	N.D.	N.D.	N.D.	N.D.	N.D.	N.D.
3PG		0.161735	0.182741	0.155298	0.154204	0.153312	0.218909	0.20884	0.220411	3PG		0.153943	0.136499	0.0952704	0.125134	0.166652	0.168533	0.153623	0.14751	3PG		0.136467	0.144098	0.149037	0.145937	0.144775	0.159225	0.140709	0.140288
4-Acetylbutyrate		0.119534	0.116377	0.111606	0.112375	0.129412	0.139999	0.129905	0.125055	4-Acetylbutyrate		0.0520658	0.0483021	0.0536996	0.0556299	0.0785865	0.049856	0.0573167	0.0489765	4-Acetylbutyrate		0.0339924	0.0357816	0.040437	0.0382847	0.0423958	0.0390382	0.0439498	0.0425001
4-Methyl-2-oxopentanoate		0.366333	0.395167	0.36468	0.354607	0.320805	0.379396	0.286988	0.323896	4-Methyl-2-oxopentanoate		0.313456	0.267489	0.251252	0.27072	0.187058	0.185147	0.210705	0.162105	4-Methyl-2-oxopentanoate		0.473893	0.386919	0.410541	0.373675	0.212093	0.190112	0.251802	0.224742
4-Oxopentanoate		0.0522351	0.0685237	0.0639196	0.0569959	0.0717423	0.0632711	0.0710914	0.0746147	4-Oxopentanoate		0.0315229	0.0335992	0.0274189	0.0295831	0.044652	0.0258065	0.0333051	0.0292207	4-Oxopentanoate		0.0143073	0.0163078	0.0178048	0.0161833	0.016856	0.0197975	0.016375	0.0191537
5-Aminolevulinate		0.0167023	0.0210573	0.018371	0.0149087	0.0149626	0.0177428	0.0173079	0.0121852	5-Aminolevulinate		0.0141017	0.0143979	0.0130744	0.0161217	0.0107908	0.0101525	0.0109246	0.0080501	5-Aminolevulinate		0.0189401	0.0161647	0.0176087	0.0185695	0.00649819	0.00676745	0.00871496	0.00706396
5-Aminovalerate		N.D.	0.0518283	N.D.	N.D.	0.0546693	0.0591192	0.0536874	0.0579951	5-Aminovalerate		0.0323611	0.0219461	0.0325511	0.0333877	0.0388959	0.0247235	0.0315759	0.024885	5-Aminovalerate		0.0265411	0.0266258	0.0244637	0.0300725	0.0375182	0.0202074	0.0293908	0.0252191
5-Methylthioadenosine		0.025651	0.0204351	0.0215906	0.0223768	0.0224648	0.0250002	0.0224884	0.0271197	5-Methylthioadenosine		0.0186262	0.0204588	0.0154843	0.022161	0.0209106	0.0163167	0.0170646	0.0172787	5-Methylthioadenosine		0.0261772	0.0236297	0.0240302	0.0175364	0.0126232	0.0152997	0.0160962	0.0160517
5-Oxoproline		1.9992	2.1658	2.16456	2.33962	2.59064	2.79667	2.86566	2.60157	5-Oxoproline		1.50586	1.44901	1.44158	1.56716	1.38603	1.47358	1.44265	1.28923	5-Oxoproline		1.94119	1.75491	1.79972	1.75854	1.49004	1.50315	1.48644	1.45358
6-Phosphogluconate		0.0166083	0.0218661	0.0192012	0.014593	0.0216718	0.0293965	0.0277315	0.0244718	6-Phosphogluconate		0.0110886	0.0139397	0.00872705	0.00916202	0.0214669	0.0240873	0.0216328	0.0171994	6-Phosphogluconate		0.0103218	0.00935482	0.0132765	0.00868727	0.0166952	0.0181577	0.0176565	0.017065
Adenine		0.0251695	0.0219536	0.0275094	0.0310936	0.0220108	0.0311842	0.0263985	0.0244609	Adenine		0.0180595	0.0192897	0.0158632	0.0200837	0.0172911	0.0135229	0.0149616	0.0164709	Adenine		0.0177008	0.0212737	0.0252709	0.0197479	0.0124999	0.0157753	0.0126143	0.0127893
Adenosine 3',5'-diphosphate		N.D.	N.D.	N.D.	N.D.	0.00533339	N.D.	N.D.	N.D.	Adenosine 3',5'-diphosphate		0.00202391	N.D.	N.D.	0.00174214	0.00311639	N.D.	0.00169166	N.D.	Adenosine 3',5'-diphosphate		0.0023754	0.00219512	0.00257771	0.00123601	N.D.	0.00160082	N.D.	N.D.
Adenosine 5'-phosphosulfate		N.D.	0.00828788	0.00546785	0.00441356	N.D.	N.D.	0.0061735	0.00789381	Adenosine 5'-phosphosulfate		N.D.	0.00313795	0.00423832	0.00364787	0.0045191	0.00364001	0.00435984	0.00438511	Adenosine 5'-phosphosulfate		0.00427814	0.00518968	0.00417158	0.00488063	0.00453954	0.00484479	0.00375293	0.00351678
Adipate		0.0806134	0.0495865	0.0884315	0.0400496	0.0633358	0.0714688	0.103163	0.0449261	Adipate		0.0268786	0.0186036	0.0191493	0.0399152	0.029046	0.0227481	0.0234789	0.0225222	Adipate		0.0162762	0.0100174	0.0131513	0.0154984	0.0137654	0.0157152	0.0171342	0.0135894
ADMA		N.D.	N.D.	N.D.	N.D.	N.D.	N.D.	N.D.	N.D.	ADMA		N.D.	N.D.	N.D.	N.D.	N.D.	N.D.	N.D.	N.D.	ADMA		0.00523507	0.00520896	0.0044186	0.00393188	N.D.	0.00354893	N.D.	0.0039943
ADP		0.7019	0.592174	0.577102	0.583816	0.79934	0.794876	0.645005	0.730546	ADP		0.414848	0.575771	0.444409	0.630601	0.527553	0.490412	0.404957	0.528121	ADP		0.446885	0.562701	0.696884	0.412353	0.311999	0.391666	0.308278	0.279405
ADP-glucose		0.0210822	0.0140034	0.0200682	0.0162667	0.024115	0.0254616	0.0211015	0.0175311	ADP-glucose		0.0139177	0.0166949	0.0127398	0.0166034	0.0154366	0.0178848	0.0158208	0.0177132	ADP-glucose		0.0140788	0.0177118	0.0212307	0.0162289	0.0137352	0.0167703	0.0144549	0.0123738
ADP-ribose		0.0184534	0.0364427	0.0261609	0.044339	0.0327107	0.0377232	0.039841	0.0517404	ADP-ribose		0.0254744	0.0228817	0.0204681	0.0274475	0.0212397	0.0193142	0.0239892	0.0286756	ADP-ribose		0.0329781	0.03179	0.0339945	0.0378621	0.0221294	0.0272065	0.0270678	0.0240051
Ala		0.746009	0.726306	0.761027	0.778861	0.641407	0.672177	0.642713	0.603789	Ala		0.620463	0.586877	0.554296	0.58226	0.434172	0.438365	0.468497	0.403013	Ala		0.957949	0.91529	0.871835	0.840077	0.696926	0.649547	0.733961	0.675007
alpha-Aminoadipate		0.0408451	0.0421923	0.0496346	0.0467138	0.0598642	0.0687844	0.0552609	0.0714869	alpha-Aminoadipate		0.0313055	0.0335089	0.0307	0.0318781	0.0353895	0.0395994	0.0273177	0.0375251	alpha-Aminoadipate		0.0314409	0.0287178	0.0275976	0.0265178	0.0358803	0.0341071	0.038634	0.0345868
AMP		0.0444744	0.0504279	0.0493255	0.0590438	0.0697654	0.0668964	0.0677428	0.0676278	AMP		0.0438366	0.0481353	0.0510232	0.0497875	0.052776	0.0528863	0.0462573	0.0485458	AMP		0.0659885	0.0613048	0.0671339	0.0604006	0.0448221	0.0426795	0.0471248	0.0423568
Arg		2.49893	2.21433	2.45045	2.65548	2.82464	3.04995	3.42462	3.09925	Arg		1.36302	1.30834	0.900223	1.24354	1.95584	1.6382	1.52082	1.61793	Arg		1.62767	1.52925	1.60039	1.33017	1.32505	1.60016	1.49783	1.45705
Argininosuccinate		0.0550919	0.0479442	0.0493045	0.0515993	0.0656271	0.0622394	0.0480768	0.0682766	Argininosuccinate		0.0558465	0.0504733	0.0495795	0.0476262	0.0563288	0.0581258	0.0492263	0.0548196	Argininosuccinate		0.055028	0.0534946	0.0540051	0.0571204	0.063603	0.0587088	0.0668551	0.0600112
Asn		1.87832	2.00808	1.92292	1.98423	1.36636	1.61122	1.62754	1.54805	Asn		1.23383	1.25372	1.29588	1.28288	0.836113	0.8364	0.841853	0.705917	Asn		2.15375	1.976	1.90491	1.95689	0.999119	0.900575	0.998739	0.914083
Asp		3.27301	3.46322	3.38557	3.44191	4.37698	4.37857	4.14145	4.35007	Asp		2.08967	2.21307	2.35784	2.38538	3.23096	3.30004	3.31324	3.08054	Asp		2.08659	1.79867	2.17286	1.87413	3.81765	3.61113	3.89851	3.47982
ATP		10.4055	8.95507	7.65396	7.01684	6.4765	9.85709	7.424	8.34898	ATP		6.37966	8.19471	4.24719	7.54753	9.04284	7.17751	6.22756	7.09573	ATP		4.0618	6.10701	8.05644	3.85	2.84166	5.32685	2.92603	3.53133
Azelate		0.0212271	0.0157797	0.028707	0.0184689	0.0360481	0.0298363	0.0354349	0.0215571	Azelate		0.0206481	0.0094769	0.0125681	0.00900383	0.0154231	0.0114056	0.0123056	0.0150038	Azelate		0.00666244	0.00592615	0.00478315	0.0055279	0.00735028	0.00662241	0.00680453	0.00901491
Benzoate		N.D.	N.D.	N.D.	N.D.	N.D.	N.D.	N.D.	N.D.	Benzoate		N.D.	N.D.	N.D.	N.D.	0.84999	N.D.	N.D.	N.D.	Benzoate		N.D.	N.D.	N.D.	N.D.	N.D.	N.D.	N.D.	N.D.
beta-Ala		4.07876	4.21399	4.14011	4.05283	3.23658	3.19421	3.01215	3.30576	beta-Ala		3.93057	4.12994	4.06574	4.28326	2.14303	2.21813	2.17544	2.07357	beta-Ala		5.41048	5.25475	5.26215	5.32518	2.59067	2.35579	2.58858	2.38194
Betaine		0.124038	0.138256	0.121512	0.140598	0.152334	0.16039	0.151454	0.129388	Betaine		0.0884408	0.0991213	0.107449	0.100465	0.0849236	0.0826057	0.1007	0.0792067	Betaine		0.141622	0.135238	0.140846	0.134497	0.111572	0.0979826	0.108236	0.100167
Butanoate		0.264308	0.21092	0.239085	0.202569	0.334495	0.313466	0.348508	0.227179	Butanoate		0.109933	0.122677	0.120186	0.123958	0.20065	0.130295	0.148186	0.132216	Butanoate		0.0951038	0.0782529	0.0824868	0.0844453	0.0905416	0.0836978	0.0811481	0.109241
Carbamoylaspartate		0.161043	0.117152	0.131644	0.140258	0.188552	0.181192	0.143417	0.154739	Carbamoylaspartate		0.104544	0.103815	0.0785029	0.0943437	0.099467	0.113394	0.0841196	0.110282	Carbamoylaspartate		0.0933336	0.0889593	0.0667469	0.0717793	0.0687101	0.0593047	0.073677	0.075382
Carnitine		0.223016	0.2279	0.218459	0.217524	0.238004	0.248761	0.223727	0.25143	Carnitine		0.184791	0.196274	0.201435	0.2106	0.217129	0.221356	0.214653	0.209582	Carnitine		0.241687	0.237787	0.228233	0.243556	0.275245	0.258494	0.270336	0.257458
Carnosine		0.0117509	0.0124765	0.0115405	0.0119242	0.0180892	0.0164946	0.0157615	0.0168806	Carnosine		0.00793488	0.00713522	0.00628321	0.00487512	0.0070806	0.00789142	0.00685544	0.00699255	Carnosine		0.00883196	0.00677697	0.00758613	0.00838384	0.00743183	0.00760575	0.00708923	0.00761799
CDP		0.0245932	0.0221584	0.0189077	0.0172251	0.0506196	0.0294175	0.0183221	0.0298012	CDP		0.00965752	0.0232285	0.017554	0.0290405	0.0171513	0.0141916	0.0129459	0.0216912	CDP		0.0180792	0.0224004	0.0310897	0.0169606	0.0113787	0.012014	0.0091496	0.00873601
Choline		0.18006	0.21658	0.216645	0.188068	0.238665	0.280993	0.326122	0.300605	Choline		0.0920221	0.0623805	0.0965528	0.0597294	0.186547	0.144764	0.208813	0.130021	Choline		0.0893936	0.0800053	0.109472	0.0944324	0.173366	0.166494	0.18184	0.152775
cis-Aconitate		0.081087	0.0909784	0.0959175	0.0908058	0.095432	0.103455	0.109537	0.108358	cis-Aconitate		0.0741458	0.0876085	0.0835241	0.089719	0.0954618	0.0920665	0.0923401	0.0819522	cis-Aconitate		0.108331	0.100219	0.104549	0.0999558	0.114118	0.105108	0.107237	0.107877
Citrate		1.26171	1.38539	1.344	1.26397	1.17674	1.55257	1.50465	1.45266	Citrate		1.16609	1.29687	1.21272	1.33146	1.2081	1.22474	1.19182	1.10374	Citrate		1.40899	1.37312	1.43968	1.26043	1.31712	1.29113	1.23633	1.1453
Citrulline		0.0582942	0.0532379	0.0595471	0.0548854	0.0468806	0.0475884	0.0475035	0.0494652	Citrulline		0.0355859	0.0291658	0.0298757	0.0313456	0.0243213	0.0249822	0.0315438	0.0278278	Citrulline		0.0529682	0.0457474	0.046965	0.0490121	0.0299287	0.0225408	0.030708	0.0287494
CMP		0.0187739	0.0296231	0.0278631	0.0822282	0.0335078	0.0292234	0.0281682	0.0815441	CMP		0.0112283	0.0126293	0.0107523	0.044145	0.0112822	0.0123049	0.0101074	0.0478539	CMP		0.0314509	0.0306503	0.0272671	0.0506074	0.0527505	0.0519104	0.0539983	0.0623551
CMP-N-acetylneuraminate		0.0802155	0.0541497	0.0554502	N.D.	0.0825921	0.0652273	0.0588387	0.0254157	CMP-N-acetylneuraminate		0.0681866	0.0703934	0.0605018	0.0386989	0.0557072	0.0707043	0.0624626	0.0243969	CMP-N-acetylneuraminate		0.0279583	0.0307698	0.035431	0.0123539	0.017421	0.0184779	0.0197332	0.0107305
CoA		0.0436203	0.00510919	0.034258	N.D.	0.028427	0.0293697	0.00784009	0.0342368	CoA		0.0192579	0.0310136	0.0156968	0.0332612	0.0308108	0.0317189	0.0144152	0.0288896	CoA		0.00815711	0.0296739	0.0467785	0.0184733	0.0216607	0.0286394	0.0225686	0.0137005
Creatine		0.638334	0.65614	0.643575	0.630199	0.723037	0.765906	0.701964	0.725315	Creatine		0.569599	0.562308	0.59461	0.616049	0.456246	0.477653	0.481586	0.445874	Creatine		0.990202	0.961854	0.957359	0.984274	0.467904	0.448553	0.483694	0.426902
Creatinine		0.0706534	0.0659829	0.0677828	0.0726239	0.0748286	0.0862283	0.0911085	0.0885451	Creatinine		0.0488039	0.0402606	0.0422759	0.0414582	0.0513553	0.051707	0.0506941	0.045066	Creatinine		0.0528107	0.0415065	0.0437028	0.0457966	0.0502776	0.0474058	0.0556964	0.0526026
CTP		1.54037	1.27794	1.21055	1.12775	1.18491	1.59752	1.19177	1.344	CTP		0.866513	1.08013	0.542724	1.10614	1.28971	1.03007	0.870212	1.13012	CTP		0.458006	0.678908	0.86489	0.408877	0.400466	0.739477	0.418087	0.529536
Cyclohexylamine		0.0304926	0.0307165	0.0285235	0.0270829	0.0340652	0.0346269	0.0335768	0.028293	Cyclohexylamine		0.0112888	0.00992524	0.00809827	0.0131582	0.0122364	0.017382	0.0146417	0.0121595	Cyclohexylamine		0.00862729	0.00947088	0.00802256	0.00860887	0.0131293	0.0116846	0.0157486	0.0138803
Cys		N.D.	N.D.	N.D.	N.D.	N.D.	N.D.	N.D.	N.D.	Cys		N.D.	N.D.	N.D.	N.D.	N.D.	N.D.	N.D.	N.D.	Cys		N.D.	N.D.	N.D.	N.D.	0.0126145	N.D.	N.D.	0.0122084
Cystathionine		0.060543	0.0681989	0.0574666	0.0620275	0.0771356	0.0898015	N.D.	0.0961571	Cystathionine		0.0424334	0.0466915	0.0489879	0.0576622	0.0418031	0.0486626	0.0395988	0.0450828	Cystathionine		0.0424998	0.0420763	0.0457772	0.0435704	0.0489453	0.0497804	0.0462	0.0464858
Cysteine-glutathione disulphide -Divalent		0.0200695	0.171133	0.0216223	0.16368	0.0653084	0.106332	0.257189	N.D.	Cysteine-glutathione disulphide -Divalent		0.0128277	N.D.	0.0185743	N.D.	0.00774717	0.0107996	0.0459464	0.0128749	Cysteine-glutathione disulphide -Divalent		0.016325	N.D.	N.D.	0.00483286	0.00709871	N.D.	N.D.	N.D.
dATP		0.0406781	0.0365363	0.0301466	0.0236248	0.0324316	0.0456394	0.0382148	0.0452014	dATP		0.0240054	0.0317915	0.0184242	0.0282892	0.0358764	0.0311222	0.0240012	0.0261503	dATP		0.0160196	0.0213055	0.0296911	0.0156524	0.0103563	0.0176235	0.010994	0.0118525
dCMP		0.00873995	0.00856422	0.00718855	0.00870186	0.0113815	0.00718066	0.00891782	0.00898063	dCMP		0.00877438	0.00756035	0.00709772	0.00794148	0.00470956	0.00578338	0.00474724	0.00661898	dCMP		0.00718802	0.00786608	0.00542306	0.00531191	0.00674582	0.00605018	0.0081447	0.00672815
dCTP		0.0245667	0.0274156	0.0254566	0.0199715	0.0200256	0.0293872	0.0244381	0.0287327	dCTP		0.0148279	0.0181064	0.0125242	0.0218903	0.0262109	0.0208621	0.0197969	0.0243594	dCTP		0.0113477	0.0153375	0.0210346	0.0117301	0.00859247	0.0163554	0.0102165	0.0113351
Decanoate		0.0994763	0.0781456	0.0732507	0.0254664	0.124794	0.101418	0.103756	0.0597079	Decanoate		0.0514422	0.0557699	0.0506458	0.0224039	0.0962987	0.0549721	0.0526557	0.0270596	Decanoate		0.0208493	0.016602	0.0157003	0.017783	0.0197671	0.01994	0.0147598	0.018193
DHAP		0.315425	0.405077	0.372662	0.381571	0.354195	0.451324	0.55829	0.539068	DHAP		0.354234	0.238053	0.184665	0.155303	0.413659	0.472828	0.50773	0.350558	DHAP		0.211442	0.153856	0.129278	0.210408	0.405873	0.378663	0.452698	0.431105
Diethanolamine		0.102508	0.102326	0.11311	0.101714	0.124766	0.270034	0.307246	0.112286	Diethanolamine		0.0438092	0.0334488	0.0716035	0.0498802	0.0871828	0.0418838	0.0569819	0.0475527	Diethanolamine		0.032503	0.0350046	0.0281337	0.0292198	0.0358128	0.0285099	0.0518044	0.0441355
Dodecanedioate		0.00158951	N.D.	0.0022593	0.00171044	0.00247209	N.D.	0.00183066	0.00142078	Dodecanedioate		0.000568212	N.D.	N.D.	0.000847323	0.000777718	0.00061605	0.000824584	0.000871624	Dodecanedioate		0.000528615	0.00046894	N.D.	0.000476174	0.000408781	0.000574159	N.D.	0.00060593
Dodecanoate		N.D.	N.D.	N.D.	N.D.	N.D.	0.0164838	N.D.	N.D.	Dodecanoate		0.0237946	0.0127855	0.0093908	N.D.	0.008761	N.D.	N.D.	N.D.	Dodecanoate		N.D.	N.D.	N.D.	N.D.	N.D.	N.D.	N.D.	N.D.
dTDP		N.D.	N.D.	N.D.	N.D.	N.D.	N.D.	N.D.	N.D.	dTDP		0.00207793	N.D.	0.00264338	N.D.	N.D.	N.D.	N.D.	0.00236318	dTDP		0.00276507	0.0021269	0.00317018	0.00218229	N.D.	N.D.	N.D.	N.D.
dTTP		0.0724321	0.0723728	0.0618753	0.0543861	0.0685993	0.0771611	0.0800308	0.0711584	dTTP		0.0485448	0.0610506	0.0359972	0.0577777	0.0733096	0.0599942	0.0554439	0.0610515	dTTP		0.0378602	0.0465052	0.0607466	0.0363229	0.0361902	0.045704	0.0362197	0.0334962
Ethanolamine phosphate		0.141744	0.156064	0.127913	0.141497	0.197291	0.209542	0.194469	0.104495	Ethanolamine phosphate		0.0941753	0.0892754	0.0888758	0.038902	0.0960652	0.106046	0.101749	0.0437755	Ethanolamine phosphate		0.0449411	0.0311461	0.02575	0.0183093	0.038781	0.0416011	0.0415842	0.0306293
F1,6P		0.254444	0.312295	0.261699	0.25007	0.222599	0.348089	0.464723	0.371803	F1,6P		0.314134	0.223955	0.104317	0.129976	0.468526	0.4093	0.444516	0.321976	F1,6P		0.116144	0.115876	0.129966	0.111673	0.235092	0.286916	0.254628	0.28367
F6P		0.0323235	0.0727891	0.0471405	0.0681447	0.0640169	0.075529	0.0681966	0.0881134	F6P		0.0257445	0.0190396	0.0144574	0.0458622	0.0319388	0.0275434	0.0351791	0.0645811	F6P		0.0257798	0.0397182	0.0424818	0.0371698	0.0478207	0.0516207	0.0525372	0.0461757
FAD		0.0379353	0.0359259	0.0325695	0.0317383	N.D.	N.D.	0.0316863	N.D.	FAD		0.0323121	0.0230585	0.0198738	0.0270839	0.0196823	0.0260873	0.0205647	0.0239735	FAD		0.0324784	0.0282759	0.033909	0.0231636	0.014113	0.0206142	0.0175318	0.017835
Fumarate		0.437028	0.3687	0.382384	0.29905	0.460981	0.394442	0.360005	0.312046	Fumarate		0.326419	0.332395	0.323167	0.231106	0.29234	0.35909	0.33186	0.238775	Fumarate		0.203273	0.185444	0.193762	0.184637	0.215003	0.219669	0.215974	0.227378
G1P		0.204955	0.208144	0.216666	0.189094	0.167437	0.180244	0.157749	0.180411	G1P		0.161948	0.172382	0.160606	0.170138	0.106621	0.111505	0.109083	0.111361	G1P		0.108185	0.107117	0.116381	0.100426	0.0959313	0.0932174	0.104304	0.086282
G3P		N.D.	0.0249344	0.0183884	0.0371733	0.0370531	0.0456419	0.0409051	N.D.	G3P		0.0177159	0.0124535	N.D.	0.0162775	0.0317854	0.0262441	0.0425283	0.0245321	G3P		0.0143675	0.0142114	0.0113462	0.0199492	0.0210855	0.0270726	0.0271169	0.0308398
G6P		0.0314383	0.0319308	0.0255328	0.0381237	0.0366923	0.041661	0.0404767	0.0454998	G6P		0.0209651	0.0179389	0.0176358	0.019098	0.0470942	0.0458385	0.0512377	0.0360021	G6P		0.0187757	0.0175662	0.0148801	0.0177138	0.0337074	0.0338985	0.0410564	0.0446813
GABA		0.805869	0.80865	0.83375	0.810195	0.828	0.822286	0.740709	0.815965	GABA		0.80709	0.882751	0.896836	0.947823	0.413968	0.453462	0.433999	0.420702	GABA		1.52927	1.3266	1.40557	1.32098	0.429888	0.397583	0.416	0.367537
gamma-Butyrobetaine		0.0275857	0.0287823	0.0287775	0.0293323	0.0268068	0.0293851	0.0251102	0.0282413	gamma-Butyrobetaine		0.0266641	0.0241034	0.0262221	0.0263789	0.0242998	0.0265105	0.0227368	0.0251715	gamma-Butyrobetaine		0.0352704	0.0324091	0.0324675	0.0329264	0.0303367	0.030786	0.0318196	0.0304724
gamma-Glu-cys		0.274061	N.D.	0.312884	N.D.	N.D.	N.D.	N.D.	N.D.	gamma-Glu-cys		0.136425	0.198995	0.0994475	0.203064	N.D.	N.D.	N.D.	N.D.	gamma-Glu-cys		N.D.	0.0494673	0.0800962	0.0684761	N.D.	N.D.	N.D.	N.D.
GDP		0.193299	0.148435	0.143428	0.132562	0.150663	0.20198	0.154428	0.155338	GDP		0.0965152	0.127095	0.0710365	0.144385	0.138134	0.116036	0.092222	0.115232	GDP		0.0781691	0.114159	0.162228	0.069214	0.0442189	0.0797623	0.0425825	0.0511584
GDP-mannose		0.0252185	0.020875	0.0176267	0.0216044	0.0268947	0.0225482	0.0244254	0.021892	GDP-mannose		0.0202239	0.0218459	0.0166035	0.0233973	0.0185554	0.0189892	0.0142403	0.0169277	GDP-mannose		0.0183765	0.022631	0.0302702	0.0205027	0.0158621	0.0161197	0.0131843	0.0126559
Gln		4.57517	5.07157	5.31091	5.2262	3.39288	4.38207	4.72856	4.32408	Gln		1.71183	1.86784	2.44197	2.06619	1.64983	1.65051	1.82576	1.37562	Gln		2.17855	2.06954	2.52982	2.31523	1.80169	1.76644	1.66883	1.41053
Glu		27.3123	26.2801	26.748	26.851	37.1297	37.6538	33.3832	36.0731	Glu		20.101	19.9566	18.6136	19.6804	26.3818	27.1803	25.9636	25.56	Glu		17.0426	15.7388	15.3723	16.154	28.2393	25.6844	28.5271	26.3221
Glu-Glu		0.009523	0.0144213	0.0157614	0.0106459	0.0164732	0.0159882	0.0196943	0.0161216	Glu-Glu		0.00923606	0.0103565	0.0084007	0.0103185	0.00779431	0.00941761	0.00882772	0.00671352	Glu-Glu		0.0083427	0.00879658	0.00794983	0.00916647	0.00934604	0.00861407	0.00799482	0.00783192
Gluconate		0.18944	0.163461	0.20459	0.300139	0.238523	0.309497	0.232931	0.434194	Gluconate		0.134708	0.116594	0.130378	0.267183	0.253396	0.252174	0.214338	0.344899	Gluconate		0.126588	0.157668	0.199943	0.24108	0.393742	0.397737	0.383362	0.439281
Glucuronate		N.D.	N.D.	N.D.	N.D.	0.034038	N.D.	0.0220534	N.D.	Glucuronate		0.0096644	0.0104086	N.D.	N.D.	0.0180604	0.0175217	0.0137959	0.0151025	Glucuronate		N.D.	0.0110027	0.010134	0.0127234	0.0196035	0.0192163	0.0176588	0.0146682
Glutarate		0.0994608	0.0889971	0.103818	0.0620346	0.103853	0.0951417	0.0857162	0.0896823	Glutarate		0.071585	0.0771452	0.0795362	0.0718969	0.0521252	0.0559369	0.0519491	0.0467336	Glutarate		0.0507642	0.0500737	0.0440947	0.0501875	0.0390667	0.0377392	0.0341427	0.0312073
Glutathione(ox)		9.04258	20.0095	11.3147	20.4824	10.7665	12.2435	15.3668	5.30401	Glutathione(ox)		10.8808	7.91914	12.1477	7.7355	4.5419	4.07578	8.09755	5.17855	Glutathione(ox)		11.7358	7.20526	4.84654	6.9099	3.59502	2.78323	2.44788	3.0098
Glutathione(red)		33.033	2.13736	28.8039	1.19821	17.5006	14.0149	2.07611	30.3062	Glutathione(red)		16.0373	25.5238	13.5089	28.2909	16.5875	18.2012	7.14053	14.3963	Glutathione(red)		7.07577	19.5295	26.0928	22.2788	13.3654	13.9448	16.5469	13.4657
Gly		2.13524	2.21011	2.20386	2.24656	2.07826	2.18254	2.10231	2.09068	Gly		1.62026	1.59633	1.66865	1.61047	1.25172	1.29563	1.26395	1.22134	Gly		2.00517	1.90928	1.97468	1.87032	1.71895	1.58053	1.75623	1.5545
Gly-Gly		0.0161026	0.0181202	0.0214661	N.D.	0.0171305	0.0274724	0.0219155	0.017338	Gly-Gly		0.0123904	0.014651	0.0109311	0.0163036	0.0128986	0.0148554	0.010267	0.0126916	Gly-Gly		0.0157626	0.0154296	0.0158441	0.0146465	0.0136669	0.0109412	0.0123716	0.0117856
Glycerate		N.D.	N.D.	N.D.	N.D.	N.D.	N.D.	N.D.	N.D.	Glycerate		N.D.	N.D.	N.D.	N.D.	N.D.	N.D.	N.D.	0.401525	Glycerate		N.D.	N.D.	N.D.	N.D.	N.D.	N.D.	N.D.	N.D.
Glycerophosphate		0.254063	0.168378	0.192955	0.302892	0.322139	0.265172	0.258696	0.237997	Glycerophosphate		0.183018	0.155772	0.143169	0.170805	0.164545	0.209902	0.132137	0.202783	Glycerophosphate		0.164344	0.167752	0.159355	0.181307	0.173034	0.143229	0.174532	0.183374
Glycerophosphorylcholine		0.75547	0.700923	0.715854	0.731332	1.84162	1.87642	1.88324	1.92626	Glycerophosphorylcholine		0.359467	0.349311	0.332286	0.317463	1.59829	1.56038	1.58819	1.47072	Glycerophosphorylcholine		0.162298	0.157544	0.176257	0.159242	2.02578	1.89135	2.12678	0.146481
GMP		0.0125639	0.0103139	0.0119547	0.00907629	0.0178629	0.0162903	0.0142521	0.0126084	GMP		0.00777333	0.0100889	0.00863011	0.0100135	0.00896179	0.00923684	0.0107372	0.0119086	GMP		0.0115079	0.0117833	0.012593	0.00921727	0.0102167	0.00831077	0.00870901	0.0073284
GTP		3.06127	2.18346	1.85317	1.97686	1.12513	2.23724	1.54721	1.82957	GTP		1.76897	2.61586	0.980451	2.45576	2.8415	1.92133	1.60577	2.20608	GTP		0.928761	1.67005	2.52029	1.06954	0.541537	1.42377	0.631213	0.915179
Heptanoate		0.084594	0.0817155	0.0864528	0.0567828	0.110405	0.10639	0.0928623	0.0775669	Heptanoate		0.0475625	0.0521315	0.047146	0.0429306	0.0759292	0.0443895	0.0536715	0.033863	Heptanoate		0.0268297	0.0274767	0.0279524	0.02638	0.0242969	0.0231296	0.022775	0.0219162
Hexanoate		0.23843	0.226511	0.219062	0.19209	0.306518	0.261419	0.27059	0.214744	Hexanoate		0.126518	0.12294	0.120426	0.114718	0.220441	0.117816	0.135521	0.0940429	Hexanoate		0.0789051	0.0757095	0.0794223	0.0711951	0.0721616	0.0648117	0.0764758	0.075299
His		0.410554	0.403766	0.424524	0.414348	0.335818	0.387051	0.380638	0.369538	His		0.261223	0.256175	0.238092	0.245126	0.190087	0.196073	0.195849	0.171216	His		0.360904	0.328224	0.321259	0.329893	0.217034	0.221633	0.236173	0.225992
Homoserine		0.0215888	0.0201508	0.0195622	0.0239648	0.0221703	0.0284348	0.0229427	0.0285161	Homoserine		0.010796	0.0107607	0.0103689	0.0148923	0.0104972	0.011671	0.0103619	0.00775492	Homoserine		0.0161515	0.012942	0.0143244	0.0107799	0.0076795	0.0101419	0.0104162	0.00766875
Hydroxyproline		1.30819	1.33546	1.34744	1.33766	0.950328	1.08487	1.00387	0.976172	Hydroxyproline		0.946195	0.924578	0.947848	0.999244	0.556976	0.565506	0.572506	0.509478	Hydroxyproline		1.62057	1.48967	1.389	1.46008	0.677464	0.64693	0.703353	0.660007
Hypotaurine		3.80828	3.77917	3.86222	3.64057	4.15811	4.00608	3.62828	3.91974	Hypotaurine		2.95657	3.19462	3.07969	3.23144	2.80761	2.79568	2.7333	2.69065	Hypotaurine		3.08723	3.00771	3.00114	3.03755	2.73793	2.58304	2.84432	2.50818
Ile		1.68075	1.67929	1.67495	1.82121	1.60175	1.69805	1.6698	1.60596	Ile		1.09379	1.04535	1.06671	1.07536	0.869603	0.922751	0.929464	0.806905	Ile		1.4971	1.37177	1.36773	1.32986	1.02116	0.957473	1.11054	1.00127
IMP		0.019962	0.0186875	0.0187951	0.0215691	0.0179502	0.025434	0.0205034	0.0199647	IMP		0.0144961	0.0136563	0.0101455	0.0127994	0.0127655	0.00996571	0.0122075	0.0107469	IMP		0.0104536	0.010475	0.0134206	0.00916612	0.0107944	0.0109314	0.00826875	0.00788612
Isethionate		N.D.	0.0124465	N.D.	0.0119041	0.0253745	0.021718	0.024382	0.0189042	Isethionate		0.00948001	0.00823721	0.00716062	0.0094844	0.0107358	N.D.	0.00895203	0.00631598	Isethionate		0.00966113	0.00925764	0.0079688	0.00725665	0.00631912	0.00742889	0.00671973	0.00673732
Isobutyryl CoA		N.D.	N.D.	N.D.	N.D.	N.D.	N.D.	0.00111372	N.D.	Isobutyryl CoA		N.D.	N.D.	N.D.	N.D.	N.D.	N.D.	N.D.	N.D.	Isobutyryl CoA		N.D.	N.D.	N.D.	N.D.	N.D.	N.D.	N.D.	N.D.
Isocitrate		0.0344224	0.0350241	0.0334547	0.0436015	0.0262737	0.0327274	0.0282917	0.0399231	Isocitrate		0.042929	0.061236	0.0405105	0.125486	0.0541673	0.0462066	0.0396636	0.0701171	Isocitrate		0.165367	0.175236	0.192251	0.358101	0.104788	0.173821	0.223211	0.195349
Lactate		27.9063	29.371	27.4385	28.9662	37.7397	37.8619	37.2231	33.6032	Lactate		27.6863	23.3919	22.1734	23.5074	22.6027	23.2647	23.9428	20.0582	Lactate		39.1489	33.006	34.4682	32.3008	22.4048	21.4711	24.84	24.565
Leu		1.62405	1.56166	1.60577	1.68291	1.494	1.65922	1.60928	1.48555	Leu		0.992488	0.97213	0.93649	0.984302	0.817986	0.830025	0.870894	0.73322	Leu		1.30721	1.20143	1.17024	1.17559	0.954025	0.866438	0.993414	0.941975
Lys		0.550225	0.384945	0.432746	0.520189	0.626752	0.754108	0.69252	0.623366	Lys		0.277637	0.23559	0.134539	0.196425	0.358934	0.329038	0.268292	0.302993	Lys		0.178966	0.19614	0.168123	0.163168	0.256097	0.279844	0.290623	0.298175
Malate		1.66818	1.63753	1.6729	1.56139	1.78299	1.9186	1.81445	1.72115	Malate		1.35629	1.36088	1.27181	1.35471	1.30472	1.38738	1.31422	1.29959	Malate		1.07793	1.03032	1.0737	1.03385	1.23627	1.21571	1.25604	1.19958
Malonyl CoA		N.D.	N.D.	N.D.	N.D.	N.D.	N.D.	N.D.	N.D.	Malonyl CoA		0.00279294	N.D.	N.D.	N.D.	0.00562599	0.00425345	0.00757292	0.00337188	Malonyl CoA		N.D.	N.D.	N.D.	N.D.	N.D.	0.00539219	0.00304243	N.D.
Met		0.38271	0.400647	0.384022	0.386674	0.354515	0.412763	0.387037	0.360236	Met		0.183355	0.207688	0.207011	0.21427	0.184044	0.182427	0.198619	0.155274	Met		0.209049	0.197677	0.184427	0.178609	0.191372	0.173069	0.186069	0.164222
Methionine sulfoxide		0.028972	0.0316749	0.0385849	0.0330049	0.0269709	0.0320683	0.0281836	0.0255526	Methionine sulfoxide		0.0185125	0.013648	0.0166089	0.019652	0.0144588	0.0173934	0.0174188	0.0154845	Methionine sulfoxide		0.0227554	0.0213298	0.0183652	0.0244194	0.0203818	0.0194959	0.0160444	0.0114564
Methyl sulfate		N.D.	N.D.	N.D.	N.D.	N.D.	N.D.	N.D.	N.D.	Methyl sulfate		N.D.	N.D.	N.D.	N.D.	N.D.	N.D.	N.D.	0.0199343	Methyl sulfate		N.D.	N.D.	N.D.	N.D.	N.D.	N.D.	N.D.	N.D.
N-Acetyl-beta-alanine		0.140758	0.140575	0.129146	0.132554	0.186473	0.202819	0.165574	0.178121	N-Acetyl-beta-alanine		0.119039	0.133854	0.121725	0.128114	0.151485	0.148247	0.133718	0.139568	N-Acetyl-beta-alanine		0.142694	0.138428	0.13352	0.135633	0.15461	0.155378	0.155984	0.156116
N-Acetylaspartate		2.53136	2.53481	2.46681	2.29811	2.80123	2.82562	2.5735	2.66549	N-Acetylaspartate		1.67528	1.70565	1.74644	1.76727	1.36503	1.46301	1.38163	1.3669	N-Acetylaspartate		1.47468	1.47394	1.47299	1.4005	1.09154	1.06185	1.08528	1.02884
N-Acetylglucosamine 1-phosphate		0.0612961	0.0409937	0.048975	0.048439	0.097825	0.0876589	0.0726754	0.0706593	N-Acetylglucosamine 1-phosphate		0.0643678	0.0502514	0.0362214	0.0492517	0.0449135	0.0540802	0.0396422	0.0509677	N-Acetylglucosamine 1-phosphate		0.0473013	0.0504529	0.0421704	0.0421591	0.0459868	0.0414714	0.0508838	0.0468117
N-Acetylglucosamine 6-phosphate		0.0185676	0.0153367	0.0142126	0.0136838	0.0140165	0.0125363	0.0121114	0.0145986	N-Acetylglucosamine 6-phosphate		0.0126622	0.0135422	0.0109041	0.0106156	0.00900458	0.00821962	0.00790041	0.00780723	N-Acetylglucosamine 6-phosphate		0.00987947	0.0102508	0.00950269	0.00803297	0.00781187	0.00742082	0.00852668	0.00721666
N-Acetylglutamate		0.0914785	0.0879984	0.0768022	0.0845327	0.088806	0.100608	0.0867164	0.0941766	N-Acetylglutamate		0.0625102	0.0708256	0.0658276	0.0676679	0.0539078	0.0609846	0.0545677	0.0553282	N-Acetylglutamate		0.0589904	0.0591312	0.0614733	0.0588396	0.0443117	0.0458273	0.04497	0.0412827
N-Acetylmethionine		0.0226146	0.0253681	0.0244968	0.0258125	0.0273865	0.0274782	0.0261544	0.0305594	N-Acetylmethionine		0.0160178	0.015982	0.0189273	0.017454	0.0199582	0.0208311	0.019434	0.019365	N-Acetylmethionine		0.0176395	0.0195194	0.0198772	0.01992	0.0240758	0.0221051	0.0245159	0.023873
N-Acetylneuraminate		0.043414	0.0557809	0.059426	0.117795	0.0700916	0.0768281	0.0768102	0.121542	N-Acetylneuraminate		0.031313	0.0288797	0.0308331	0.0647543	0.036586	0.0383236	0.0404787	0.0724723	N-Acetylneuraminate		0.0524265	0.0497461	0.0485274	0.0748097	0.0830077	0.0746466	0.0813363	0.0799808
N-Acetylputrescine		0.0395719	0.0359413	0.0395816	0.0366453	0.0659835	0.0569782	0.0553022	0.053356	N-Acetylputrescine		0.0222764	0.0184565	0.0190184	0.0181519	0.031938	0.0311767	0.0308417	0.0267399	N-Acetylputrescine		0.00950057	0.00750448	0.00686259	0.0106472	0.0209221	0.0190824	0.0222831	0.0191078
N-Formylmethionine		N.D.	N.D.	N.D.	N.D.	N.D.	N.D.	N.D.	N.D.	N-Formylmethionine		0.00323337	0.00490686	0.00397842	N.D.	N.D.	N.D.	N.D.	0.00384223	N-Formylmethionine		0.00373357	0.00379525	0.00363205	0.00414094	N.D.	N.D.	N.D.	N.D.
N,N-Dimethylglycine		N.D.	N.D.	N.D.	N.D.	N.D.	N.D.	N.D.	N.D.	N,N-Dimethylglycine		N.D.	N.D.	N.D.	0.00721124	0.0126104	N.D.	N.D.	N.D.	N,N-Dimethylglycine		0.00895219	0.00893471	0.01121	0.00606148	0.00837933	N.D.	0.0125128	0.0125912
N1-Acetylspermidine		0.0206203	0.0167529	0.0175302	0.0200224	0.0414559	0.0410441	0.0616061	0.044203	N1-Acetylspermidine		0.0105121	0.0129069	0.00779241	0.0100283	0.0180255	0.0153611	0.0144806	0.0128219	N1-Acetylspermidine		0.0112913	0.0107621	0.0135244	0.0123179	0.0135485	0.0144001	0.0174243	0.0154535
N6,N6,N6-Trimethyllysine		0.00855137	0.00825926	0.00994693	0.00970171	N.D.	0.00978647	0.00819813	0.00648488	N6,N6,N6-Trimethyllysine		0.00460345	0.00458937	0.0046207	0.00468152	0.00532891	0.00493902	0.00582033	0.00647838	N6,N6,N6-Trimethyllysine		0.00588085	0.00572477	0.00634806	0.00751491	0.00730857	0.00665607	0.00646703	0.00677543
NAD+		1.70012	1.62545	1.63087	1.60587	1.95305	1.87026	1.79028	2.06706	NAD+		1.45995	1.54638	1.38776	1.56856	1.36726	1.44278	1.29933	1.33407	NAD+		1.59145	1.55879	1.61567	1.52037	1.24435	1.18284	1.24824	1.19366
NADH		0.0924875	0.062399	0.0559365	0.0464121	0.0551855	0.0836941	0.0935372	0.0923144	NADH		0.0578677	0.0408422	0.0514909	0.0468472	0.0469242	0.0456587	0.062562	0.0390358	NADH		0.025637	0.0238402	0.0226155	0.0271092	0.0353763	0.0312515	0.0324297	0.0298454
NADP+		0.0656606	0.0775886	0.0607955	0.0833499	0.0619237	0.0740276	0.065651	0.0759179	NADP+		0.0790148	0.104959	0.0758525	0.0807187	0.0643041	0.0678696	0.0562578	0.0559886	NADP+		0.117439	0.106842	0.134314	0.0881225	0.053815	0.0543022	0.0527779	0.0423368
NADPH		0.0756061	N.D.	N.D.	N.D.	N.D.	N.D.	N.D.	N.D.	NADPH		0.0275085	0.0272848	0.0234337	N.D.	0.0234365	0.019088	0.0288551	N.D.	NADPH		N.D.	N.D.	N.D.	N.D.	N.D.	N.D.	N.D.	N.D.
Nicotinamide		0.0308921	0.039323	0.0390639	0.0389844	0.042664	0.0590113	0.0455916	0.0451966	Nicotinamide		0.0321764	0.0291934	0.0258892	0.0226652	0.024868	0.0225614	0.0288275	0.0232786	Nicotinamide		0.0295491	0.0294085	0.0352656	0.0274404	0.0155704	0.0142585	0.0185019	0.0167439
o-Acetylcarnitine		0.0199228	0.0230269	0.0210048	0.0189868	0.0225288	0.0243745	0.0215353	0.0250812	o-Acetylcarnitine		0.0194477	0.0188473	0.0201097	0.0206087	0.0237112	0.0232176	0.0258751	0.0195697	o-Acetylcarnitine		0.0324638	0.0307925	0.0300252	0.0308004	0.0340273	0.038335	0.0359789	0.0337139
O-Phosphoserine		0.0110403	0.0142563	0.0119721	0.012254	0.0124561	0.0140884	0.0180824	0.0149802	O-Phosphoserine		0.00607453	0.00480141	0.00541797	0.00477423	0.00590534	0.00439508	0.00848879	0.00356633	O-Phosphoserine		0.0037866	0.00451949	0.00361253	0.00507805	0.00447152	0.00549154	0.00504081	0.00503592
Octanoate		0.0726796	0.0650774	0.0717636	0.0330945	0.0989499	0.103599	0.0777593	0.0522778	Octanoate		0.0407156	0.0473994	0.036916	0.0277148	0.106783	0.0398829	0.0429434	0.0262953	Octanoate		0.0221301	0.0197069	0.0240751	0.019367	0.0271819	0.0251311	0.0257799	0.0262089
Ornithine		0.227301	0.190778	0.236251	0.216781	0.248114	0.538328	0.30806	0.26102	Ornithine		0.107512	0.0932992	0.0666223	0.101922	0.150358	0.131432	0.12566	0.122205	Ornithine		0.137456	0.12467	0.118244	0.118632	0.123653	0.144253	0.130816	0.13704
Pantothenate		0.259366	0.242055	0.235249	0.254306	0.294086	0.304047	0.282495	0.289087	Pantothenate		0.167702	0.168505	0.161517	0.185746	0.172587	0.187546	0.17011	0.184689	Pantothenate		0.16484	0.164231	0.158957	0.163389	0.143052	0.141264	0.150773	0.147593
Pelargonate		0.120109	0.093977	0.105365	0.0487843	0.151945	0.129162	0.0998191	0.0857918	Pelargonate		0.0681528	0.0853817	0.0677856	0.0438812	0.126305	0.0672878	0.0653252	0.04588	Pelargonate		0.0351424	0.0360595	0.0389185	0.0330179	0.0322709	0.0359025	0.0337	0.0338587
Pentanoate		0.0770527	0.0907036	0.119607	0.0869388	0.127877	0.130431	0.113522	0.0981725	Pentanoate		0.036499	0.0432262	0.0480682	0.0479566	0.0762243	0.0467409	0.0670447	0.0464777	Pentanoate		0.0345097	0.0311917	0.0334399	0.0313731	0.0382604	0.0286787	0.0323439	0.0400994
PEP		0.046561	0.0481545	0.0467027	0.0438253	0.0351628	0.050532	0.0480908	0.0626617	PEP		0.0565272	0.042209	0.0359564	0.0369569	0.0520287	0.0482366	0.0489133	0.0436369	PEP		0.0578654	0.0485003	0.0506012	0.0600472	0.0482407	0.0426084	0.0417916	0.0410272
Phe		0.55202	0.538367	0.560186	0.570321	0.493829	0.556802	0.541855	0.516396	Phe		0.328388	0.321585	0.321115	0.333192	0.276154	0.272028	0.279027	0.243877	Phe		0.375577	0.361827	0.360306	0.354371	0.320289	0.291878	0.328782	0.301388
Phosphorylcholine		17.0403	16.6346	17.0764	16.5423	18.5867	18.7436	16.7549	18.2942	Phosphorylcholine		14.4269	14.6866	14.8988	15.2534	15.9487	16.5842	15.8836	15.7751	Phosphorylcholine		13.8115	13	13.1289	13.1484	17.5911	16.5906	17.7807	16.0749
Phthalate		0.00591798	0.00427163	0.00802965	0.00788973	0.0118844	0.00759178	0.0114244	0.00643416	Phthalate		0.0053995	0.00247227	0.00399902	0.00373758	0.00583212	0.00246152	0.0032242	0.00308888	Phthalate		0.0015818	0.00155013	0.0017656	0.00171545	0.00246592	0.00237799	0.00238616	0.00231475
Pimelate		0.0081716	0.00636699	0.0137184	N.D.	0.00672207	0.0115253	N.D.	N.D.	Pimelate		0.00549996	0.00334819	0.00250483	0.00300189	0.00419916	N.D.	N.D.	0.00391336	Pimelate		0.00236494	0.00159318	N.D.	N.D.	N.D.	0.00224479	N.D.	N.D.
Pro		2.00161	2.02162	1.96719	2.01187	1.98602	2.18203	1.89463	1.98826	Pro		1.93226	1.92183	1.94955	2.07428	1.67202	1.78853	1.74691	1.66104	Pro		3.47549	3.31159	3.17365	3.20554	2.28434	2.13954	2.31471	2.17798
Propionate		N.D.	N.D.	N.D.	N.D.	N.D.	N.D.	0.52922	N.D.	Propionate		0.197372	0.209544	N.D.	N.D.	0.352088	N.D.	0.212536	N.D.	Propionate		N.D.	N.D.	N.D.	N.D.	N.D.	N.D.	N.D.	N.D.
PRPP		0.122456	0.100981	0.0625962	0.0830696	0.0482767	0.147893	0.0694798	0.113469	PRPP		0.092088	0.146816	0.0447472	0.127898	0.214459	0.150618	0.0921505	0.179	PRPP		0.0988983	0.167995	0.231946	0.0761149	0.0385771	0.0864721	0.0450372	0.061086
Putrescine(1,4-Butanediamine)		0.130242	0.0917487	0.0777328	0.109865	0.103963	0.0943479	0.130369	0.102995	Putrescine(1,4-Butanediamine)		0.0432617	0.0519067	0.0363908	0.0434865	0.0499344	0.0409608	0.0369429	0.0323252	Putrescine(1,4-Butanediamine)		0.0278167	0.0204659	0.0348423	0.0255545	0.0266652	0.030434	0.0323363	0.0272612
Pyridoxal		N.D.	N.D.	N.D.	N.D.	N.D.	N.D.	N.D.	N.D.	Pyridoxal		N.D.	N.D.	0.00748254	0.00425054	0.0085649	0.00940321	0.0107138	0.00935942	Pyridoxal		0.00662126	0.00704879	0.00786929	0.00866736	0.00911639	0.00984858	0.0126855	0.00906633
Pyridoxamine 5'-phosphate		N.D.	N.D.	N.D.	N.D.	N.D.	N.D.	N.D.	N.D.	Pyridoxamine 5'-phosphate		N.D.	0.00634557	0.0094042	0.0127932	N.D.	0.00833325	0.00771007	0.00861669	Pyridoxamine 5'-phosphate		0.00742724	0.00902736	0.00985419	0.00863446	0.00819097	N.D.	0.00321976	0.00673846
Pyridoxine		0.0106665	0.00982755	0.0111757	0.0112548	0.0167888	0.0132814	0.0120058	0.012523	Pyridoxine		0.0052765	0.00437198	0.00541023	0.00547644	0.00677634	0.00825392	0.0068642	0.00461516	Pyridoxine		0.00642704	0.00580931	0.00663072	0.0058866	0.00636599	0.00653401	0.00750438	N.D.
Pyruvate		1.69925	1.02879	1.5711	1.03067	2.05339	1.93931	1.45841	2.25069	Pyruvate		1.28814	1.30031	1.17371	1.37115	1.20945	1.12977	0.9743	0.998384	Pyruvate		1.7433	1.84126	2.23202	2.00259	1.30073	1.26073	1.23198	1.32678
R5P		0.0864774	0.0748145	0.087321	0.0971852	0.108846	0.128964	0.119965	0.129583	R5P		0.0455153	0.0411377	0.0344778	0.0515116	0.0626357	0.0617921	0.0582437	0.0702006	R5P		0.0274876	0.0386125	0.0352966	0.0366402	0.0249308	0.0424093	0.03129	0.0436526
Ribulose 1,5-diphosphate		0.0111727	0.00992786	0.00795979	0.00872533	0.0233467	0.0318597	0.0207003	0.0262719	Ribulose 1,5-diphosphate		0.010613	0.0120592	0.00571261	0.012459	0.0327428	0.0255292	0.0197674	0.0256954	Ribulose 1,5-diphosphate		0.00878994	0.0126754	0.011478	0.00817782	0.0132107	0.0186319	0.0132315	0.0161694
Ru5P		0.0532236	0.0648062	0.0618551	0.051428	0.0585939	0.0844895	0.0867993	0.0752398	Ru5P		0.0572031	0.0451814	0.0373683	0.0395124	0.0597111	0.0550448	0.0709811	0.0508854	Ru5P		0.0303312	0.0274336	0.0245119	0.0365112	0.0401001	0.0401921	0.0491148	0.0472876
S7P		0.0149954	0.0135432	0.011846	0.0174764	N.D.	N.D.	0.0181062	0.0111861	S7P		0.00889247	0.0142218	0.0113563	0.00874588	0.00971109	0.00786045	0.0124672	N.D.	S7P		0.00703138	0.00654463	0.00699944	0.00732092	0.00677648	N.D.	N.D.	N.D.
Saccharate		N.D.	0.0113762	0.00796659	0.00756121	0.0127647	0.0174476	0.0162378	0.0179903	Saccharate		0.00890719	0.00864263	0.00847301	0.00756929	0.0213962	0.0182281	0.0159963	0.0172762	Saccharate		0.0104158	0.0101308	0.0107072	0.0095183	0.0312612	0.0285883	0.0253073	0.0199894
SAH		N.D.	0.00563533	0.00641187	0.00653192	0.00695727	N.D.	0.00509379	N.D.	SAH		0.00666945	0.00668165	0.00421345	0.00634255	0.00403441	0.00619763	0.00559599	0.00357671	SAH		0.00629924	0.00684743	0.0060754	0.00620682	0.00344652	N.D.	0.00325444	0.00447066
SAM+		0.237738	0.207281	0.204005	0.207147	0.209356	0.206318	0.201847	0.203939	SAM+		0.135467	0.158786	0.106822	0.140301	0.15502	0.119348	0.114111	0.13303	SAM+		0.128081	0.143248	0.158044	0.132353	0.0976887	0.125124	0.111665	0.10217
Sarcosine		0.0288749	N.D.	0.0211222	0.0247603	N.D.	0.0444383	N.D.	N.D.	Sarcosine		0.0192389	0.0155011	0.0232695	0.0205163	0.0171486	0.0122079	0.0172913	0.0150618	Sarcosine		0.0253043	0.0220576	0.0234907	0.0188049	0.0150357	0.0101094	0.0132662	0.015019
Sebacate		0.00357372	0.0026078	0.00596528	0.00237561	0.00466497	0.00409914	0.00431339	0.00323465	Sebacate		0.00133454	N.D.	0.00118987	0.00159926	0.00190318	0.00176241	0.00163139	0.00131722	Sebacate		0.000891283	0.0008534	N.D.	0.00102862	0.000890831	0.00104201	N.D.	0.000955558
Ser		1.06698	1.11996	1.1268	1.13823	1.0114	1.03487	1.12081	0.989132	Ser		0.438467	0.42073	0.438179	0.42003	0.425928	0.407457	0.426236	0.365351	Ser		0.284416	0.267959	0.299461	0.284406	0.435938	0.40448	0.437459	0.405042
Spermidine		0.0802899	0.0471324	0.0171702	0.0473367	0.0212576	0.042232	0.0446951	0.0539759	Spermidine		0.0427879	0.0597267	0.027388	0.0348145	0.0481262	0.0459095	0.0299264	0.0466596	Spermidine		0.0362964	0.0318501	0.0523543	0.028156	0.0252321	0.0331914	0.0296089	0.0316502
Spermine		N.D.	N.D.	N.D.	N.D.	N.D.	N.D.	N.D.	N.D.	Spermine		0.00417453	0.0062873	N.D.	0.00348698	0.00559612	0.0059442	0.00496107	0.00758781	Spermine		0.00106278	0.00385326	0.00455232	0.0019876	0.00186385	0.00230175	0.00241737	0.00169625
Succinate		0.365081	0.500276	0.352771	0.540001	0.460527	0.575117	0.625382	0.360895	Succinate		0.239353	0.1971	0.238959	0.201171	0.237968	0.210445	0.287879	0.204089	Succinate		0.282425	0.203599	0.176649	0.160091	0.208172	0.220444	0.189791	0.197739
Taurine		2.56975	2.87174	2.79263	2.78065	3.12951	3.0638	2.89695	2.86984	Taurine		2.21573	2.14011	2.16294	2.16075	2.17667	2.12541	2.27152	2.0081	Taurine		1.99772	1.80075	1.85539	1.87053	2.1252	1.91765	2.24036	2.12931
Terephthalate		0.011068	0.00951987	0.0247845	0.0109328	N.D.	0.0120834	0.0133414	0.0156916	Terephthalate		0.00518555	0.00390401	0.00513521	0.00460746	0.00632657	0.00551313	0.00553345	0.00454964	Terephthalate		N.D.	0.00374579	0.00341137	0.00335365	0.00526195	0.00269172	0.00353607	0.00294417
Thiamine		0.0502496	0.0448605	0.0570692	0.0561411	0.0725852	0.078372	0.0705323	0.0664242	Thiamine		0.0292654	0.0271051	0.0207336	0.0250419	0.0403118	0.0424428	0.041359	0.0383357	Thiamine		0.0242857	0.0172387	0.0150769	0.0201259	0.0315654	0.0273035	0.0336183	0.0295043
Thr		0.713232	0.772	0.806562	0.79472	0.60505	0.754237	0.735837	0.676687	Thr		0.462795	0.442602	0.463889	0.474919	0.343627	0.337399	0.345614	0.292546	Thr		0.616438	0.559353	0.564048	0.56628	0.400428	0.391198	0.420098	0.391654
threo-beta-methylaspartate + Glu		24.0151	24.008	22.9253	24.2163	32.5242	33.7113	29.3552	31.4309	threo-beta-methylaspartate + Glu		17.2392	17.096	16.3507	17.0786	22.5965	24.0588	22.6787	22.712	threo-beta-methylaspartate + Glu		14.5689	14.1564	13.7714	14.1642	24.4007	23.6895	24.416	23.3944
Threonate		0.372301	0.398937	0.371984	0.380717	0.450033	0.488964	0.49258	0.489569	Threonate		0.297949	0.314624	0.292007	0.311387	0.714666	0.40948	0.374254	0.372154	Threonate		0.323783	0.307808	0.322023	0.317045	0.419044	0.419661	0.437463	0.397187
Thymidine		5.97012	4.44472	5.42102	4.91816	7.30917	7.08367	6.49401	6.98925	Thymidine		1.75175	2.03044	1.93351	2.16097	2.33687	2.36901	1.95739	2.527	Thymidine		1.29665	1.46533	1.51484	1.69982	1.86322	1.96636	1.84023	1.53828
Trimethylamine N-oxide		N.D.	N.D.	N.D.	N.D.	N.D.	N.D.	N.D.	N.D.	Trimethylamine N-oxide		N.D.	N.D.	N.D.	N.D.	N.D.	N.D.	N.D.	N.D.	Trimethylamine N-oxide		0.00196115	0.00265465	0.00179701	0.00271301	N.D.	N.D.	0.00162576	N.D.
Trp		0.142756	0.154966	0.153115	0.170693	0.141211	0.153186	0.148955	0.147738	Trp		0.0812871	0.0802602	0.088943	0.089458	0.0774181	0.0709198	0.0690564	0.0676641	Trp		0.0854316	0.080325	0.0940495	0.0879434	0.0856434	0.0816496	0.085793	0.0757063
Tyr		0.581244	0.606206	0.607704	0.619621	0.529388	0.577319	0.589435	0.548418	Tyr		0.385081	0.386256	0.375563	0.393129	0.301557	0.298254	0.319061	0.273003	Tyr		0.507553	0.47116	0.480097	0.476048	0.369722	0.327538	0.366846	0.322343
UDP		0.11869	0.0944823	0.0817536	0.0793882	0.142656	0.112086	0.0785092	0.100995	UDP		0.0572015	0.0946968	0.0825474	0.113896	0.0730208	0.0624772	0.0480365	0.0726336	UDP		0.0815942	0.105534	0.13481	0.0680346	0.0451937	0.050337	0.0408437	0.0341132
UDP-glucose		0.754595	0.819012	0.769288	0.748706	0.790813	0.782712	0.783571	0.876361	UDP-glucose		0.650386	0.699863	0.757067	0.737817	0.68173	0.710487	0.668822	0.64341	UDP-glucose		0.842435	0.808467	0.841585	0.809217	0.736707	0.745057	0.71542	0.66904
UDP-glucuronate		1.30824	1.1115	1.10439	1.13738	1.03196	1.11856	0.989898	1.09994	UDP-glucuronate		1.22603	1.33653	0.967002	1.25891	0.975364	1.00361	0.795409	0.963442	UDP-glucuronate		1.02023	1.06763	1.12514	0.964185	0.714065	0.733376	0.777379	0.736445
UDP-N-acetylglucosamine		1.35405	1.2819	1.26502	1.24666	1.58992	1.515	1.47557	1.69263	UDP-N-acetylglucosamine		1.28956	1.30373	1.24684	1.3067	1.2816	1.39314	1.27705	1.25945	UDP-N-acetylglucosamine		1.41446	1.36031	1.42009	1.35598	1.2764	1.22621	1.31156	1.15975
UMP		0.0393079	0.0370536	0.0385163	0.0466584	0.0431165	0.039812	0.039867	0.0450052	UMP		0.0342907	0.0427534	0.0370768	0.0448311	0.0304826	0.0293605	0.0230437	0.0346089	UMP		0.0429677	0.0462629	0.0483463	0.0429991	0.0243024	0.0226809	0.018996	0.0211544
Urate		0.0308744	N.D.	0.020351	0.0281947	0.0411531	0.0502041	0.0723122	N.D.	Urate		0.0129393	N.D.	0.0095565	N.D.	0.0141315	0.017054	0.0202434	N.D.	Urate		0.0100823	N.D.	0.00762872	N.D.	N.D.	N.D.	0.00527845	N.D.
Urea		2.90534	2.55412	2.93866	2.99494	4.88926	4.78477	3.81494	3.45497	Urea		1.89433	1.71185	1.72274	1.73275	1.92145	2.14743	2.00804	1.75179	Urea		1.97911	1.80122	1.65732	1.61549	1.92458	1.71828	2.14078	2.03703
UTP		3.99012	3.51848	3.28024	2.95146	2.57984	3.50714	2.9368	3.12413	UTP		2.31622	2.94546	1.69065	3.1269	3.33541	2.69724	2.40848	2.86043	UTP		1.53708	2.17196	2.95746	1.42063	1.27128	2.30586	1.28665	1.42073
Val		0.751185	0.727214	0.746124	0.760553	0.685727	0.772761	0.721537	0.710849	Val		0.420023	0.409468	0.390694	0.410734	0.358161	0.352512	0.3779	0.341541	Val		0.444385	0.406124	0.40548	0.399225	0.412749	0.380736	0.428729	0.403226
XMP		N.D.	N.D.	N.D.	N.D.	N.D.	N.D.	N.D.	N.D.	XMP		0.00241657	0.00286961	N.D.	0.0027027	N.D.	0.00235411	0.00245469	N.D.	XMP		0.00222283	0.0019792	N.D.	0.00174472	N.D.	N.D.	0.00244003	N.D.
