# Supplementary material for: TGF-β-dependent reprogramming of amino acid metabolism induces epithelial–mesenchymal transition in non-small cell lung cancers
Source: Commun Biol. 2021 Jun 24;4:782. doi: 10.1038/s42003-021-02323-7 (PMC8225889; doi:10.1038/s42003-021-02323-7)
Supplement: Supplementary file 11 — Supplementary Data 8 [file 42003_2021_2323_MOESM11_ESM.xlsx]

## Sheet: Supplementary Data 8
Supplementary Data 8. Levels of metabolites in the P4HA3-knockdown A549 cells stimulated with or without TGF-β
																Unit: fmol/cell
Compound name	Cell	A549
	Time (hr)	48 h
	Treatment	Unstimulated, Control siRNA				TGF-β, Control siRNA				Unstimulated, P4HA3 #2 siRNA				TGF-β, P4HA3 #2 siRNA
	No.	1	2	3	4	5	6	7	8	33	34	35	36	37	38	39	40
1-Methylnicotinamide		0.217966	0.252257	0.280797	0.245822	0.361831	0.425155	0.420796	0.42651	0.103997	0.113226	0.115873	0.116171	0.132661	0.131739	0.128197	0.14438
2AB		0.0352401	0.0363006	0.0390557	0.0431307	0.0284774	0.0310353	0.0249708	0.0272225	0.0218212	0.0233831	0.0216539	0.0240497	0.0285145	0.0301866	0.0300541	0.0349948
2-Hydroxyglutarate		0.125849	0.102655	0.11277	0.13727	0.101521	0.123363	0.10178	0.0965396	0.118572	0.136384	0.11473	0.121091	0.143488	0.113096	0.115673	0.0856892
2-Oxoglutarate		0.782108	0.866862	0.798629	0.731041	0.62874	0.947343	0.879578	0.578141	0.517701	0.63121	0.578653	0.505602	0.805464	0.628143	0.608509	0.477073
3-Aminoisobutyrate		N.D.	N.D.	N.D.	N.D.	N.D.	N.D.	N.D.	0.0062172	N.D.	N.D.	N.D.	N.D.	N.D.	N.D.	N.D.	N.D.
3-Hydroxy-3-methylglutarate		0.0323409	0.0341525	0.0254437	0.0251197	0.021494	0.019915	0.0203949	0.0170175	0.0348713	0.038672	0.0273954	0.0320833	0.0378425	0.0310048	N.D.	0.0307765
3-Methylhistidine		0.0330995	0.0378384	0.0377277	0.0374767	0.0250478	0.0237818	0.024638	0.0214656	0.0215802	0.0214938	0.0223213	0.0173476	0.0274539	0.0235342	0.0197844	0.022835
3PG		0.0930034	0.140459	0.100765	0.140485	0.0951743	0.0783956	0.0945551	0.0783071	0.0856464	0.093858	0.100913	0.090941	0.092854	0.115933	0.0768541	0.0745652
4-Acetylbutyrate		N.D.	N.D.	0.0486299	N.D.	N.D.	0.0438033	N.D.	N.D.	N.D.	N.D.	0.0813666	N.D.	0.0612928	0.0421757	N.D.	0.0583654
5-Aminolevulinate		N.D.	0.0153053	0.0155575	0.0151638	N.D.	0.0102413	0.00843969	N.D.	N.D.	N.D.	N.D.	N.D.	N.D.	0.0057849	N.D.	N.D.
5-Aminovalerate		N.D.	0.0140282	0.0283313	N.D.	0.0130714	N.D.	N.D.	N.D.	N.D.	N.D.	N.D.	N.D.	N.D.	N.D.	N.D.	N.D.
5-Methylthioadenosine		0.0153826	0.0202237	0.0226083	0.025309	0.0125259	0.0138269	0.0139718	0.0136623	0.008312	0.0101949	0.0091824	0.0108363	0.0109852	0.0136643	0.0105687	0.0112228
5-Oxoproline		1.62743	1.59632	1.52076	1.54195	1.313	1.60474	1.30386	1.19662	1.147	1.01939	0.933522	0.903254	1.5764	1.27512	1.03299	1.08551
Acetylcholine		N.D.	N.D.	0.00125677	N.D.	N.D.	N.D.	N.D.	0.000780625	N.D.	N.D.	N.D.	N.D.	N.D.	N.D.	N.D.	N.D.
Adenine		0.00442405	0.00828645	0.0100301	0.0106793	0.0076313	0.00714477	0.00582052	0.00565967	0.00533133	0.00516935	0.00626788	0.00796089	0.00922836	0.0102373	0.00705395	0.00801951
Adenosine		N.D.	N.D.	N.D.	N.D.	N.D.	N.D.	N.D.	N.D.	N.D.	N.D.	N.D.	N.D.	N.D.	N.D.	N.D.	N.D.
Adipate		0.0607426	0.0575484	0.0525945	N.D.	0.0569956	N.D.	N.D.	0.0467721	0.0640053	0.0425011	0.055297	N.D.	N.D.	N.D.	N.D.	0.0616234
ADMA		N.D.	0.00480051	N.D.	N.D.	N.D.	N.D.	N.D.	N.D.	N.D.	N.D.	N.D.	N.D.	N.D.	N.D.	N.D.	N.D.
ADP		0.234689	0.411185	0.316134	0.458696	0.172081	0.195032	0.22765	0.213426	0.256413	0.239823	0.230606	0.337114	0.284787	0.342789	0.272257	0.232139
AICAR		N.D.	N.D.	N.D.	N.D.	N.D.	N.D.	N.D.	N.D.	N.D.	N.D.	N.D.	N.D.	N.D.	N.D.	N.D.	N.D.
Ala		1.05376	1.10164	1.17436	1.19957	0.67248	0.727324	0.706927	0.724408	0.736284	0.76769	0.832513	0.729302	0.90971	0.807436	0.776196	0.90555
alpha-Aminoadipate		0.0376148	0.0461211	0.0554923	0.0479053	0.0383959	0.0415325	0.0394745	0.0411865	0.02316	0.0256465	0.0255144	0.0273305	0.0318705	0.0338025	0.0289043	0.0329174
AMP		0.0604793	0.07041	0.0749362	0.0624465	N.D.	N.D.	0.0430426	N.D.	0.0726012	0.0768758	0.076745	0.0680375	N.D.	0.0938814	0.0857979	0.0860471
Arg		0.65133	0.950177	1.33834	1.06287	1.63683	1.31792	1.23329	1.28593	0.552791	0.462806	0.511911	0.691243	0.961857	0.982957	0.727034	0.689578
Argininosuccinate		0.0325524	0.0318816	0.0327336	0.0362227	0.0252893	0.0276379	0.0287957	0.0266246	0.0157927	0.0130846	0.0162179	0.0141762	0.0186481	0.0153943	0.0175037	0.0166659
Asn		2.96294	2.90936	3.41834	3.33643	1.6186	1.54361	1.59705	1.58279	1.74118	1.79051	1.87443	1.75012	1.96424	1.74431	1.66152	1.85624
Asp		1.98117	2.17762	2.19179	2.14812	4.10547	4.4139	4.42115	4.51476	1.43786	1.48866	1.52844	1.50287	1.96835	1.8151	1.80589	1.93214
ATP		0.801961	3.20346	2.86338	5.2897	0.830408	0.245636	1.90095	0.633949	1.87971	0.282289	0.980737	4.44777	1.4752	1.54769	2.94454	0.393597
Azelate		0.0620291	0.0222992	0.019008	0.0208165	0.0189201	0.0232389	0.0094107	0.0312748	0.0346086	0.0233191	0.0302946	0.0275496	0.0681361	0.0233358	0.0300016	0.028646
beta-Ala		4.71999	4.86659	5.27723	5.13283	1.99568	2.37275	2.17331	2.27676	1.956	2.03912	2.05711	1.89234	2.75665	2.34142	2.2792	2.59138
Betaine		0.189111	0.182347	0.213988	0.220023	0.23293	0.26055	0.290045	0.256155	0.159725	0.180168	0.185489	0.246138	0.329169	0.351136	0.395058	0.406123
Betaine aldehyde		N.D.	N.D.	N.D.	N.D.	N.D.	0.0549845	0.077775	N.D.	N.D.	N.D.	N.D.	N.D.	N.D.	0.0652811	0.0804925	0.0692178
Carbamoylaspartate		0.0810246	0.104087	0.0765459	0.101855	0.0564789	0.066582	0.0741839	0.0675768	N.D.	N.D.	N.D.	0.0469621	0.0545383	N.D.	N.D.	N.D.
Carnitine		0.255541	0.258663	0.29488	0.28858	0.192237	0.232982	0.225996	0.234458	0.0858117	0.092747	0.0978883	0.0881133	0.126477	0.118636	0.115243	0.127507
Carnosine		0.00683009	0.00714643	0.00626212	0.00530495	0.00835951	0.00721547	0.00839395	0.00804027	0.005346	0.00749607	0.00558746	0.00466979	0.00862032	0.00727976	0.00608931	0.00659085
Choline		0.204551	0.220755	0.229977	0.226567	0.214372	0.225987	0.226437	0.231107	0.274185	0.279112	0.300151	0.305778	0.357356	0.340072	0.349597	0.364039
cis-Aconitate		0.0939376	0.114949	0.112256	0.107003	0.0495524	0.087949	0.0657705	0.072204	0.056728	0.0787021	0.0807766	0.0878851	0.0882919	0.104808	0.0626064	0.0782373
Citrate		1.54898	1.94098	1.61853	1.61249	1.30001	1.51188	1.07243	1.217	1.29949	1.48209	1.47384	1.34308	1.77648	1.45073	1.23086	1.46906
Citrulline		0.614516	0.682739	0.685443	0.732014	0.407095	0.473993	0.443472	0.490027	0.305154	0.340487	0.317434	0.306042	0.366474	0.323463	0.320107	0.356385
CMP		N.D.	N.D.	N.D.	N.D.	N.D.	0.0385128	N.D.	N.D.	N.D.	N.D.	N.D.	N.D.	N.D.	N.D.	N.D.	0.0789892
CMP-N-acetylneuraminate		0.091588	0.0991597	N.D.	0.0943564	0.0559908	0.0380986	0.0588221	0.0534573	0.10045	0.0649911	0.0874525	0.101744	N.D.	0.104928	0.0968132	N.D.
Creatine		1.01148	1.0729	1.20972	1.16965	0.633627	0.739611	0.660104	0.690555	0.7448	0.783834	0.780014	0.741717	1.08739	0.982922	0.930708	1.01296
Creatinine		0.0472361	0.0478214	0.060831	0.0498682	0.0614577	0.06183	0.0594335	0.0661791	0.035732	0.0320876	0.0365619	0.033685	0.0496396	0.0511667	0.0462558	0.0527523
CTP		0.0984956	0.421658	0.357958	0.787911	0.170641	0.121439	0.208012	0.142151	0.235279	0.0957956	0.144966	0.478129	0.223618	0.243206	0.337586	0.131614
Cys		0.0231601	0.0210362	0.0280499	0.0193024	0.0419035	0.195793	0.0346842	0.0138861	0.00850448	N.D.	N.D.	N.D.	0.00804607	N.D.	0.00819163	N.D.
Cystathionine		0.062056	0.0706671	0.0810733	0.0743395	0.0422436	0.0523075	0.0454667	0.0454598	0.0383277	0.0361947	0.0362128	0.0399092	0.0405773	0.0370292	0.0351978	0.0398941
Cysteine-glutathione disulphide		0.104111	0.0756216	0.0679615	0.0552261	0.0107122	0.0169232	0.0213096	0.201307	0.0223647	0.0205426	0.00789529	0.0225692	N.D.	N.D.	0.0434213	0.0782476
Cystine		N.D.	N.D.	N.D.	N.D.	N.D.	N.D.	N.D.	N.D.	N.D.	N.D.	N.D.	N.D.	N.D.	N.D.	N.D.	N.D.
DHAP		0.798979	0.714313	0.707225	0.670155	0.336842	0.462488	0.415899	0.447534	0.613122	0.629216	0.622267	0.661872	0.723758	0.53334	0.928833	0.697075
Diethanolamine		0.225044	0.2337	1.14436	0.249591	0.27885	0.276496	0.222953	0.241202	0.273661	0.29851	0.288759	0.303326	0.349993	0.670633	0.264931	0.6204
Dodecanedioate		0.0106932	N.D.	N.D.	N.D.	N.D.	N.D.	N.D.	N.D.	N.D.	N.D.	N.D.	N.D.	N.D.	N.D.	N.D.	N.D.
Dodecanoate		0.0581942	0.118795	0.180801	0.148925	0.0395968	N.D.	0.162303	N.D.	0.100585	N.D.	N.D.	0.142028	0.0440389	0.036924	0.171519	N.D.
dTTP		N.D.	0.0374357	0.0242866	0.03898	N.D.	N.D.	0.0344205	N.D.	N.D.	N.D.	N.D.	0.0292199	N.D.	N.D.	N.D.	N.D.
Ethanolamine phosphate		N.D.	0.111754	0.083459	N.D.	N.D.	N.D.	0.0840018	N.D.	0.319678	0.282685	0.417309	0.396618	0.281398	0.354627	0.29523	0.408041
F1,6P		0.623048	1.2046	0.935796	1.38561	0.223835	0.342967	0.426518	0.300717	0.528717	0.623982	0.502089	0.852373	0.783995	0.757961	0.889554	0.598783
F6P		N.D.	0.0524324	0.0386492	0.0401249	N.D.	0.0602314	N.D.	N.D.	N.D.	0.0604785	0.0666673	N.D.	0.0807144	0.0608124	N.D.	0.0874935
Fumarate		0.42897	0.510018	0.505706	0.537029	0.412236	0.254203	0.36014	0.300623	0.363462	0.387197	0.40305	0.398603	0.480726	0.427089	0.371999	0.264768
G1P		0.196278	0.297282	0.226085	0.240477	0.0734642	0.0803808	0.10006	0.0798788	0.187605	0.189058	0.189622	0.19044	0.222162	0.191261	0.210226	0.210784
G6P		0.0999868	0.122324	0.0982791	0.117884	0.0465978	0.0570085	0.0544544	0.0534065	0.122266	0.138479	0.124405	0.140671	0.193959	0.151428	0.188413	0.161825
GABA		1.04442	1.15403	1.23031	1.28841	0.425902	0.531497	0.485146	0.493594	0.819046	0.852286	0.785077	0.787936	1.09407	0.92099	0.936482	0.984184
gamma-Butyrobetaine		0.0343185	0.0334963	0.0389403	0.0386729	0.0225205	0.0246242	0.0262989	0.025811	0.0181737	0.0199788	0.0231175	0.0195169	0.0237443	0.021349	0.0227138	0.0244271
gamma-Glu-cys		0.248092	0.271388	0.266653	0.257546	0.0451995	N.D.	N.D.	N.D.	0.438334	0.330921	0.393096	0.380379	0.414756	0.543793	0.363521	0.237763
gamma-Guanidinobutyrate		0.00577021	N.D.	0.00491268	0.00536274	0.00392546	0.00423369	0.00528747	0.00585518	N.D.	N.D.	N.D.	0.0023417	0.00448151	N.D.	N.D.	N.D.
GDP		N.D.	0.0659379	N.D.	0.11592	N.D.	N.D.	N.D.	N.D.	0.0779157	N.D.	N.D.	0.118739	0.0608158	0.094775	N.D.	N.D.
Gln		9.43331	9.67692	9.94226	10.073	5.61268	5.34343	5.53002	5.33451	6.24038	6.25286	6.50641	6.00252	6.66482	6.13677	5.74191	6.07013
Glu		25.5776	27.2078	28.7014	27.8513	30.9487	35.3076	33.3086	35.8429	16.2	16.869	17.2103	16.5369	21.7182	19.5822	19.7625	21.4288
Gluconate		N.D.	N.D.	0.0792987	N.D.	0.132609	0.182527	0.113839	0.190385	N.D.	N.D.	N.D.	N.D.	N.D.	N.D.	N.D.	N.D.
Glucosamine		N.D.	N.D.	N.D.	N.D.	0.00478225	N.D.	0.00447475	0.00415857	N.D.	N.D.	N.D.	N.D.	N.D.	N.D.	N.D.	N.D.
Glu-Glu		0.00914598	0.00900485	0.00816188	0.0093095	0.00774856	0.00747508	0.00672051	0.00748358	0.00691122	0.00848412	0.00976644	0.0075505	0.00982276	0.00775406	0.00955805	0.00905804
Glutarate		0.250001	0.202107	0.215848	0.212868	0.117673	0.153965	0.0923598	0.116063	0.146921	N.D.	0.0884489	N.D.	N.D.	N.D.	0.13191	0.116735
Glutathione(ox)		11.6284	9.5953	11.8179	11.0347	1.90438	2.63284	2.93418	8.15507	5.57401	6.11574	3.67126	7.80295	3.34242	2.1994	7.42959	13.7639
Glutathione(red)		34.2957	42.62	39.7339	41.6947	23.2108	26.6412	22.1903	9.4705	39.8837	39.4095	44.9425	32.8108	52.6515	50.3867	36.6629	18.6833
Gly		2.47907	2.50197	2.72667	2.71443	1.68621	1.72624	1.78162	1.79575	1.31481	1.37969	1.46091	1.40007	1.66121	1.48998	1.54949	1.668
Glycerophosphate		0.147549	0.122111	0.12625	0.119425	0.153716	0.151186	0.102151	0.150237	0.496095	0.511207	0.447838	0.426136	0.490473	0.474967	0.614811	0.489536
Glycerophosphorylcholine		0.0899642	0.0755354	0.080318	0.0774624	0.628437	0.679548	0.659946	0.650074	1.84269	1.86941	2.10499	2.03101	3.19423	3.26989	3.15562	3.1383
Gly-Gly		0.0157271	0.0184525	0.0210928	0.0211034	0.0114752	N.D.	0.0148403	N.D.	0.0128376	0.0134836	0.0138498	0.0127921	0.0226325	0.0159146	0.0176598	N.D.
GTP		N.D.	0.384131	0.361394	0.869137	N.D.	N.D.	0.132	N.D.	0.183697	N.D.	N.D.	0.735965	0.10863	N.D.	0.392577	N.D.
Hexanoate		N.D.	0.0603455	N.D.	0.0617945	0.0616702	0.0498486	N.D.	0.0369618	N.D.	N.D.	N.D.	N.D.	N.D.	N.D.	0.0657552	N.D.
His		0.47435	0.483406	0.495652	0.508229	0.327942	0.331428	0.342563	0.329087	0.322194	0.308156	0.323921	0.308278	0.380982	0.34535	0.331926	0.349706
Homoserine		0.00538713	0.00879246	0.0108416	0.010306	0.00552015	0.00612916	0.00619776	0.00341429	0.00528101	N.D.	0.0065233	0.0075286	0.010074	0.00822344	0.00789551	0.00457749
Hydroxyproline		1.59386	1.65395	1.80117	1.80216	0.845425	0.815903	0.82292	0.844019	0.878385	0.910969	0.920545	0.883895	1.00016	0.894478	0.875889	0.9418
Hypotaurine		2.49608	2.73533	2.90603	2.79916	1.69668	1.90402	1.87447	1.91305	1.82283	1.85637	1.93741	1.76355	2.47784	2.12409	2.23098	2.29479
Ile		2.13706	2.30894	2.45567	2.34908	1.70801	1.67201	1.70796	1.73587	1.3429	1.41007	1.48555	1.30446	1.73321	1.56644	1.53705	1.57348
Indole-3-acetate		0.0453188	0.0445866	0.0392801	0.0334996	0.0281848	0.0363497	0.0398588	0.0354933	0.0454798	0.0458786	0.0415648	0.0412385	0.048303	0.0450768	0.0506003	0.066915
Isocitrate		N.D.	0.054931	0.0485604	0.0685844	N.D.	0.0685975	0.059809	0.0358589	0.0341165	0.0484418	0.0338014	0.0453496	N.D.	0.0709703	0.0674978	0.047412
Lactate		19.1413	20.5904	21.1151	21.2561	19.331	19.8297	20.6889	21.0538	12.8833	12.6067	11.86	10.3483	17.3624	15.5313	15.1797	15.1514
Leu		1.90472	2.04971	2.18176	2.13619	1.50559	1.50631	1.55101	1.57796	1.26835	1.3256	1.37404	1.2909	1.61618	1.48502	1.35865	1.5178
Lys		0.190518	0.250951	0.309648	0.275912	0.435959	0.389208	0.374291	0.379694	0.218377	0.199635	0.211878	0.26425	0.371128	0.372462	0.297313	0.328314
Malate		1.59432	1.78895	1.65535	1.81818	1.37298	1.60344	1.26456	1.3913	1.32313	1.42006	1.14276	1.25688	1.4242	1.41643	1.19558	1.20876
Malonate		N.D.	N.D.	N.D.	N.D.	N.D.	N.D.	N.D.	N.D.	N.D.	N.D.	N.D.	N.D.	N.D.	N.D.	N.D.	N.D.
Met		0.4028	0.410112	0.436452	0.403522	0.304133	0.273745	0.313034	0.289301	0.288674	0.287249	0.300263	0.266985	0.352649	0.297249	0.318714	0.323823
Methionine sulfoxide		0.0196662	0.0209557	0.0223321	0.021502	0.0185484	0.0202203	0.0191943	0.0194096	0.0171594	0.0180345	0.0166539	0.0198837	0.0191254	0.0202801	0.0206652	0.0229518
N,N-Dimethylglycine		0.0358502	0.0252764	0.0287845	0.0334678	0.051507	0.0472293	0.0550678	0.0497573	0.021684	0.0234093	0.0262735	0.0325624	0.0520173	0.0510182	0.0661969	0.0760403
N1,N8-Diacetylspermidine		0.0015846	0.00149024	0.0020745	0.00180198	0.00144662	0.00195468	0.00182333	0.00142946	N.D.	N.D.	0.00104479	N.D.	N.D.	0.0012128	N.D.	N.D.
N1-Acetylspermidine		0.0265199	0.0376483	0.18538	0.0490336	0.018039	0.0215546	0.0136076	0.0150975	0.0155078	0.0139241	0.0167575	0.0167834	0.0198486	0.0220553	0.0189245	0.0155382
N6,N6,N6-Trimethyllysine		0.00354949	0.0038355	0.00478642	0.00330894	0.00399797	0.00434731	0.00360855	0.00434436	0.0032486	0.00280637	0.00307812	0.0025823	0.00445446	0.00416104	N.D.	N.D.
N8-Acetylspermidine		0.00297426	0.00483386	0.0152522	0.00596868	0.00450157	0.00553331	0.00233148	0.00335721	0.0059672	0.00409826	0.0055217	0.0063237	0.00792854	0.00724846	0.00652514	0.00576273
N-Acetylaspartate		2.51252	2.5848	2.47444	2.52072	1.54661	1.96532	1.64975	1.70833	1.45599	1.38681	1.36148	1.30931	1.61877	1.34162	1.23155	1.39075
N-Acetylglucosamine		N.D.	N.D.	0.0335546	N.D.	N.D.	N.D.	0.0366588	N.D.	N.D.	N.D.	N.D.	N.D.	N.D.	N.D.	N.D.	N.D.
N-Acetylglucosamine 1-phosphate		N.D.	N.D.	0.0403785	0.0371826	N.D.	0.0462098	N.D.	0.0334652	0.0533803	0.0562849	0.0607562	0.0644334	0.0738712	0.0646178	N.D.	0.0704606
N-Acetylglucosamine 6-phosphate		N.D.	N.D.	N.D.	N.D.	N.D.	N.D.	N.D.	N.D.	0.0395561	N.D.	N.D.	N.D.	N.D.	N.D.	N.D.	0.0433156
N-Acetylglutamate		0.120751	0.127122	0.137945	0.13693	0.0634032	0.0610023	0.0511762	0.0569545	0.0386	N.D.	0.0376913	0.0375267	0.0397838	0.0461033	N.D.	0.0515051
N-Acetylmethionine		0.0273141	N.D.	N.D.	0.0219132	N.D.	N.D.	0.0208105	N.D.	N.D.	N.D.	N.D.	N.D.	N.D.	N.D.	N.D.	N.D.
N-Acetylputrescine		0.015283	0.0159576	0.0158711	0.0150859	0.0157995	0.0195974	0.0190859	0.0177228	0.0258726	0.0301234	0.0283105	0.0288706	0.0349219	0.0379205	0.0358089	0.035793
NAD+		1.37931	1.54009	1.26021	1.38426	0.840955	1.00599	0.857194	0.960281	0.910408	1.02933	0.947095	0.924533	1.14152	1.03532	0.945552	1.07616
NADH		N.D.	0.167176	0.161043	0.222246	0.0640007	N.D.	0.108919	N.D.	0.112687	N.D.	N.D.	N.D.	N.D.	N.D.	0.136324	N.D.
NADP+		0.0515785	0.0557762	N.D.	0.0479057	N.D.	N.D.	N.D.	N.D.	0.045243	N.D.	N.D.	N.D.	N.D.	N.D.	N.D.	N.D.
NADPH		N.D.	0.0646943	0.101741	0.185248	N.D.	N.D.	0.0884078	N.D.	N.D.	N.D.	N.D.	0.0728659	N.D.	N.D.	0.146321	N.D.
Nicotinamide		0.0307163	0.0329949	0.0445756	0.0383384	0.018793	0.02211	0.0197976	0.0216938	0.0264973	0.018208	0.0218258	0.0233087	0.0268927	0.0262885	0.0231198	0.0288107
o-Acetylcarnitine		0.0547629	0.0603195	0.064747	0.0642269	0.0412136	0.0514051	0.0467834	0.0492187	0.0487666	0.0493965	0.0524709	0.0473436	0.0660364	0.0614159	0.0621024	0.0649807
Ophthalmate		N.D.	N.D.	0.00497599	N.D.	N.D.	N.D.	N.D.	N.D.	0.0112395	0.0106546	0.0105597	0.0106871	0.00988099	0.00974077	0.0124618	0.0136721
Ornithine		0.154916	0.209951	0.278934	0.320144	0.276769	0.23792	0.206086	0.217899	0.192355	0.183002	0.184795	0.240732	0.354598	0.329214	0.249336	0.265116
p-Aminobenzoate		N.D.	N.D.	N.D.	N.D.	N.D.	N.D.	N.D.	N.D.	N.D.	N.D.	N.D.	N.D.	N.D.	N.D.	N.D.	N.D.
Pantothenate		0.141564	0.164399	0.154372	0.153617	0.126384	0.137359	0.123389	0.126999	N.D.	N.D.	N.D.	N.D.	0.0475212	N.D.	N.D.	N.D.
Pelargonate		0.0611856	0.0612851	0.07179	0.0513327	0.0546687	0.0244677	0.0387803	0.03447	0.0508927	N.D.	0.0399488	0.0540238	0.0453194	0.0544723	0.0509623	0.0347656
Phe		0.443932	0.466549	0.496642	0.466928	0.346142	0.333941	0.346416	0.353621	0.311464	0.31345	0.327087	0.292863	0.383947	0.343511	0.3369	0.363266
Phosphorylcholine		18.139	15.6483	20.6473	20.2472	14.4313	16.7249	15.4791	16.7657	4.52483	4.72787	4.70978	4.44458	6.01825	5.13795	5.01905	5.69355
Phthalate		0.0130254	0.00876568	0.00968078	N.D.	0.00899565	0.00609631	N.D.	0.00533038	0.008546	0.00911973	0.00826333	0.0112011	N.D.	0.00899033	N.D.	0.0121943
Pimelate		N.D.	N.D.	N.D.	N.D.	N.D.	N.D.	N.D.	N.D.	N.D.	N.D.	N.D.	N.D.	N.D.	N.D.	N.D.	N.D.
Pro		2.63949	2.76903	3.1019	2.95761	1.75535	1.90234	1.83586	1.92104	1.34438	1.38517	1.42873	1.32621	1.81951	1.60509	1.5366	1.66834
PRPP		N.D.	N.D.	N.D.	N.D.	N.D.	N.D.	N.D.	N.D.	N.D.	N.D.	N.D.	N.D.	N.D.	N.D.	N.D.	N.D.
Putrescine(1,4-Butanediamine)		0.0952447	0.119316	0.803827	0.145321	0.08603	0.0949648	0.0714784	0.0704019	0.147542	0.168255	0.189766	0.213522	0.277536	0.332175	0.276017	0.246945
Pyridoxal		0.00419885	0.00669988	0.00536722	0.00567375	0.00585508	0.00722528	0.00688046	0.00600765	0.00447065	N.D.	N.D.	0.00450983	0.0068424	0.00673719	0.00539624	0.00520404
Pyridoxamine 5'-phosphate		N.D.	0.00792927	N.D.	0.00615165	N.D.	N.D.	0.00567298	0.00568989	N.D.	N.D.	N.D.	0.00724567	0.00632367	N.D.	N.D.	N.D.
Pyridoxine		0.00690267	0.00707933	0.00605553	0.00757043	0.00945902	0.00975481	0.0113394	0.0107573	0.00443723	0.00464595	0.00448364	0.00425258	0.00620359	0.0080367	0.0053144	0.00767132
R5P		N.D.	0.0555548	N.D.	0.0889894	N.D.	N.D.	N.D.	0.0261594	N.D.	N.D.	N.D.	N.D.	N.D.	N.D.	N.D.	N.D.
Ru5P		0.129874	0.144877	0.11072	0.147863	N.D.	0.0703895	0.113648	0.0919448	N.D.	0.100716	0.098222	0.0722556	N.D.	0.132577	N.D.	0.103665
SAH		0.00377292	0.00463602	0.00660071	0.00630755	0.00378128	0.00453447	0.00357011	0.00424086	0.00219062	N.D.	N.D.	N.D.	N.D.	N.D.	N.D.	N.D.
SAM+		0.0589546	0.0978866	0.116351	0.11784	0.0417856	0.0456752	0.0344154	0.0441318	0.0558409	0.0490988	0.0531003	0.0803188	0.0622998	0.0752574	0.0622631	0.0565612
Sarcosine		0.0301275	0.0290968	0.0387094	0.0288339	0.0215832	0.0266353	0.0430261	0.0306316	0.0137018	0.0168981	0.0168491	0.0132973	0.0347284	0.034017	0.0291601	0.0234229
Sebacate		0.0235393	N.D.	N.D.	N.D.	N.D.	N.D.	N.D.	N.D.	N.D.	N.D.	N.D.	N.D.	N.D.	N.D.	N.D.	0.0107042
Ser		1.47064	1.43918	1.64632	1.66673	0.937203	0.876859	0.907082	0.903123	1.16192	1.22313	1.28942	1.1586	1.35482	1.15464	1.14856	1.23173
S-Lactoylglutathione		0.027327	0.0304562	0.0269892	0.0300514	0.011068	0.011972	0.0113276	0.0118947	0.0368507	0.0347388	0.031562	0.0369524	0.044347	0.0462927	0.0349942	0.029569
Spermidine		0.0436574	0.0570254	0.333188	0.0838291	0.0414552	0.0493734	0.0327536	0.0333888	0.0363354	0.0406707	0.039719	0.0529042	0.0543997	0.0645893	0.0539615	0.046613
Succinate		0.464451	0.38485	0.534798	0.508098	0.37939	0.446274	0.356087	0.459035	0.603565	0.512688	0.416047	0.516424	0.578214	0.478644	0.470638	0.537516
Taurine		2.19393	2.27397	2.25012	2.16495	1.48412	1.41892	1.55332	1.78219	1.85007	1.90202	1.82073	1.76421	2.27458	1.65099	2.05957	2.13283
Terephthalate		0.0239156	0.0293014	N.D.	N.D.	0.0194244	0.0297051	0.0199014	0.0181419	N.D.	0.0403204	0.0294104	0.024537	N.D.	0.0317675	N.D.	0.0236281
Thiamine		0.0285175	0.032704	0.0340175	0.0294432	0.0480065	0.0493096	0.0514435	0.0498647	0.0294208	0.0367008	0.032535	0.0338591	0.0428564	0.0384216	0.0409946	0.043899
Thr		1.04116	1.13224	1.14555	1.14305	0.671303	0.671904	0.699373	0.654729	0.717197	0.73523	0.771392	0.703336	0.835603	0.758399	0.713236	0.790656
Threonate		0.390196	0.420443	0.400107	0.389289	0.340741	0.392615	0.398862	0.439345	0.312782	0.429245	0.368511	0.369739	0.511768	0.433488	0.369511	0.401361
Thymidine		0.850947	0.817045	0.791561	0.737908	0.643197	0.613466	0.627039	0.704578	0.725572	0.788277	0.895209	0.843154	0.978602	0.877146	0.984911	0.871142
Trimethylamine N-oxide		N.D.	N.D.	N.D.	N.D.	0.00391311	0.00382472	N.D.	0.00349407	N.D.	N.D.	N.D.	N.D.	N.D.	N.D.	N.D.	N.D.
Trp		0.122052	0.122536	0.138501	0.130663	0.102098	0.102178	0.100151	0.101546	0.101255	0.0977792	0.104825	0.0910718	0.11881	0.105963	0.097626	0.107607
Tyr		0.684573	0.684711	0.741845	0.73879	0.498976	0.484267	0.50707	0.501334	0.451973	0.459221	0.466988	0.433739	0.552426	0.481615	0.476483	0.505906
UDP		0.0476636	0.0808466	0.0558433	0.0798452	N.D.	N.D.	N.D.	N.D.	0.0485749	N.D.	N.D.	0.0726738	0.0587237	0.0734187	0.060953	0.0453574
UDP-glucose		0.928479	1.19588	0.829545	1.1307	0.70702	0.827409	0.753302	0.736478	0.639265	0.679217	0.681406	0.590529	0.734048	0.674566	0.625825	0.632489
UDP-glucuronate		0.684062	0.981795	0.671806	0.916759	0.430088	0.510182	0.373952	0.459276	0.616672	0.571683	0.623913	0.675171	0.702033	0.701226	0.631206	0.531786
UDP-N-acetylglucosamine		1.31041	1.33145	1.01408	1.33953	0.932747	1.15764	1.00747	1.11907	1.07183	1.125	1.11155	1.06538	1.31307	1.22235	1.18888	1.18769
UMP		N.D.	0.0483528	0.145551	0.0515581	N.D.	N.D.	N.D.	N.D.	N.D.	N.D.	N.D.	N.D.	N.D.	N.D.	N.D.	N.D.
Urea		1.84786	1.6787	1.68968	1.76045	1.87636	1.75027	1.77873	1.95736	1.76059	1.3431	1.74246	1.18878	1.76127	1.68736	1.65229	2.17105
Urocanate		N.D.	N.D.	N.D.	N.D.	N.D.	N.D.	N.D.	N.D.	0.0263189	N.D.	0.0432321	N.D.	N.D.	N.D.	N.D.	N.D.
UTP		0.410152	1.50422	1.21059	2.35029	0.592298	0.541761	0.756068	0.46735	0.520493	0.333999	0.354607	1.07621	0.591961	0.639758	0.725311	0.331432
Val		0.890235	0.854728	1.00324	0.968041	0.724741	0.69838	0.700774	0.707615	0.619664	0.636501	0.651872	0.609543	0.788149	0.704133	0.593531	0.752244
