# Supplementary material for: TGF-β-dependent reprogramming of amino acid metabolism induces epithelial–mesenchymal transition in non-small cell lung cancers
Source: Commun Biol. 2021 Jun 24;4:782. doi: 10.1038/s42003-021-02323-7 (PMC8225889; doi:10.1038/s42003-021-02323-7)
Supplement: Supplementary file 12 — Supplementary Data 9 [file 42003_2021_2323_MOESM12_ESM.xlsx]

## Sheet: Supplementary Data 9
Supplementary Data 9. Levels of metabolites in tumors derived from P4HA3-knockdown A549 cells
Compound name	Cell Type	A549/shLacZ										A549/shP4HA3#1										A549/shP4HA3#2
		1	2	3	4	5	6	7	8	9	10	1	2	3	4	5	6	7	8	9	10	1	2	3	4	5	6	7	8	9	10
	No.
1-Methylhistamine		1.90327	3.39312	2.24844	2.70357	2.78523	3.55549	0.807365	3.84805	2.1122	2.58134	2.41163	2.77345	5.74067	4.01106	8.80937	2.86545	3.33982	13.1027	5.73184	4.3298	5.68297	3.45423	N.D.	6.72196	4.85865	5.7519	2.31437	4.27006	6.02488	5.94085
1-Methylnicotinamide		21.1912	16.9435	24.9192	13.3633	13.9103	18.9676	20.0688	16.0544	21.7476	28.5186	16.5246	7.18341	15.6726	30.9917	7.78429	25.4927	5.72596	5.13842	10.7993	13.5129	11.0567	31.0068	69.7281	41.5957	5.74027	6.69354	7.41964	21.8755	4.85378	5.04274
2-Deoxyglucose 6-phosphate		1.93531	N.D.	N.D.	2.00348	1.64689	N.D.	1.24929	N.D.	N.D.	1.44551	1.30181	N.D.	N.D.	N.D.	2.31125	2.43436	0.979089	1.326	1.22023	N.D.	1.82234	N.D.	N.D.	1.14981	1.06715	1.24392	1.20043	2.38595	N.D.	1.31126
2-Deoxyribose 1-phosphate		1.13407	1.43151	N.D.	1.52061	1.25578	1.20049	0.80766	1.02669	N.D.	0.695907	1.34093	1.11245	1.61115	1.25266	2.25967	1.40243	1.07902	4.67655	2.19226	1.521	1.00107	N.D.	N.D.	N.D.	1.59224	N.D.	N.D.	0.945776	N.D.	1.20957
2-Hydroxybutyrate		10.6611	9.5635	5.24968	3.36727	3.9479	2.76658	4.41892	2.2757	2.04287	5.35097	4.48934	3.64905	4.89359	5.00018	11.198	11.1375	4.28796	4.2889	11.5292	8.02902	8.98504	3.41705	2.12319	2.213	4.02667	3.8217	2.62806	3.82611	2.15957	3.34373
2-Hydroxyglutarate		1.30372	2.68187	1.71327	1.57572	1.85051	1.45083	1.18356	1.2434	1.07924	1.33219	1.23359	0.766999	1.04889	1.13106	1.34715	2.08636	1.17075	0.843587	1.35623	1.39525	1.89606	0.851307	0.566161	0.706794	1.12647	1.32465	0.893906	1.21956	N.D.	1.17392
2-Hydroxyisobutyrate		3.27786	4.0644	3.2517	2.54193	2.71325	2.08691	2.20549	1.86043	1.95632	2.61732	2.02124	1.88655	1.54575	1.57914	3.37702	2.98976	1.69968	2.62109	2.79178	2.2916	2.67204	1.25094	1.13179	1.46575	1.84605	1.29628	1.43633	1.53518	1.43217	2.61245
2-Oxoisopentanoate		N.D.	1.62889	N.D.	1.21064	1.42498	1.75069	1.85927	N.D.	N.D.	N.D.	1.44806	N.D.	1.15109	N.D.	2.22909	1.29435	N.D.	1.11754	2.32724	1.2342	2.03234	N.D.	2.25522	1.74807	N.D.	N.D.	N.D.	N.D.	N.D.	N.D.
2,3-DPG		7.84658	5.27249	10.4889	1.0043	3.71291	3.20259	3.67532	0.443187	1.75423	6.28138	1.0158	N.D.	0.633766	0.861168	0.608944	2.53003	1.08089	N.D.	2.45675	N.D.	2.4117	N.D.	0.677344	0.444409	0.932456	1.01718	0.94064	1.29879	0.76967	1.01957
2'-Deoxycytidine		N.D.	2.02874	N.D.	4.25296	3.53385	N.D.	N.D.	5.47671	N.D.	N.D.	3.22912	10.8235	4.15337	5.81829	7.62574	2.72813	N.D.	26.121	8.07959	N.D.	3.50621	N.D.	N.D.	N.D.	5.73967	6.56904	3.37234	7.28881	8.74816	7.27377
2',3'-cCMP		5.3515	3.64503	3.18826	2.36346	2.17577	1.70937	1.57974	1.51629	1.28593	1.87753	1.38588	1.01648	1.60606	1.25662	1.17135	2.57454	1.6149	N.D.	2.91496	1.59846	1.63794	0.946027	N.D.	N.D.	N.D.	N.D.	N.D.	2.067	N.D.	N.D.
2AB		19.0444	15.1962	15.3988	10.8218	15.3275	15.4163	13.2945	14.1627	17.6439	21.5468	12.3912	10.7391	12.0656	16.8977	10.3467	17.1573	10.9252	11.1115	11.6231	13.4996	15.3065	19.9199	42.2546	30.8913	12.7315	10.493	10.083	9.32499	15.0186	13.7706
2PG		9.03718	7.17015	5.44755	2.15771	5.31299	3.25071	8.83365	1.331	3.8089	8.7376	2.31873	0.656592	1.08613	1.22987	1.91445	4.27644	1.69653	1.9483	0.868714	1.10894	1.17922	1.21904	1.48834	1.09202	0.285472	1.32685	0.659806	1.70482	0.50261	0.43201
3-Hydroxy-3-methylglutarate		1.69792	1.4271	1.05204	0.900643	0.849689	0.946861	0.746035	0.767093	0.534656	1.16267	0.583328	0.437249	0.631806	0.574006	0.873869	1.17064	0.60647	0.657022	1.10635	0.781126	1.6213	0.558671	0.376277	0.343017	1.6656	1.23306	1.11415	0.884513	1.3727	1.66567
3-Hydroxybutyrate		508.404	466.899	364.982	230.963	284.593	195.621	294.101	142.09	185.151	424.595	247.492	199.51	213.037	216.319	504.926	508.888	220.809	304.484	499.191	361.281	247.195	95.6895	33.6944	37.1113	135.134	115.071	67.2597	110.553	83.863	149.236
3-Methylhistidine		32.7672	26.2977	19.6457	11.4255	17.6509	20.1498	19.6563	14.6635	17.7059	24.6635	10.3202	9.45998	10.1686	17.1674	11.6817	14.5748	7.81177	13.0178	9.13452	9.43661	14.6071	15.9385	6.10912	5.55929	9.41822	9.67414	7.07977	9.86221	9.7291	9.57819
3PG		90.1106	65.3221	36.2096	9.69081	31.2068	18.7276	50.159	5.8384	16.0099	46.2821	12.9783	5.22474	6.195	8.4582	14.5003	26.3417	6.3616	7.51164	7.16631	6.0272	6.68916	5.16943	9.58187	3.43612	1.76691	5.10676	2.25495	6.91528	1.16193	2.75479
4-Acetylbutyrate		1.49322	1.41122	1.80405	1.68929	1.53213	1.39944	1.65702	1.59521	1.87128	1.765	1.51832	1.71746	1.99277	1.68142	1.58729	1.56154	1.1631	1.63433	1.34055	1.57777	1.57552	1.72362	1.45435	1.32416	1.63247	1.46386	1.51168	1.87674	2.02971	1.72108
4-Methyl-2-oxopentanoate		2.63554	3.9621	1.92938	4.10772	3.79004	3.95096	4.64834	1.45537	1.61424	2.64635	3.29206	2.19365	4.07633	2.54353	8.12817	4.31335	2.15263	3.1983	8.53881	4.7579	6.68122	2.02034	4.87648	3.62318	1.62897	1.11849	1.49452	1.67298	1.14504	1.72973
4-Oxopentanoate		2.43949	2.5326	N.D.	1.71764	N.D.	2.40537	2.05487	2.19041	1.65087	N.D.	1.71001	N.D.	1.56641	1.79074	N.D.	2.02706	2.26168	1.66958	N.D.	N.D.	N.D.	2.04279	2.03214	1.80147	1.88666	N.D.	1.78557	N.D.	1.55935	1.89498
5-Hydroxylysine		1.88445	1.62221	1.68103	N.D.	1.63506	1.9698	2.10742	N.D.	N.D.	1.95814	1.26543	N.D.	N.D.	N.D.	N.D.	1.36316	N.D.	N.D.	N.D.	1.55962	1.8833	N.D.	3.34171	2.77804	1.47015	N.D.	N.D.	2.22345	N.D.	N.D.
5-Oxoproline		18.4643	20.3149	19.5781	30.376	34.946	23.9696	14.766	12.5505	13.9628	23.7812	20.8177	11.6167	9.42438	11.9616	30.6527	21.9561	15.2934	13.1143	32.6118	10.4949	20.8468	9.26802	10.3191	12.4296	9.02254	11.7375	21.781	23.0768	6.6174	16.0754
6-Phosphogluconate		11.5149	8.78892	4.90191	1.09782	4.02717	1.85266	3.58469	1.62134	2.32151	6.8034	2.83558	0.784745	2.01129	2.39638	4.48881	3.76421	3.68789	2.91855	2.72615	1.65918	4.38251	1.37814	1.09959	0.705322	3.11847	2.27769	1.23205	1.9428	1.56311	2.73175
Acetyl CoA		1.6791	0.972311	0.771518	0.168897	0.54142	0.289949	0.741112	0.2483	0.309734	0.992146	0.215931	N.D.	0.212013	0.262553	0.231002	0.963324	N.D.	N.D.	N.D.	N.D.	0.269592	0.187493	0.241754	0.170555	0.426993	0.276735	0.177051	0.401545	0.232567	0.293774
Adenine		13.0547	7.45375	6.36507	3.36638	5.45553	3.6805	4.97242	N.D.	3.51127	5.98664	N.D.	N.D.	N.D.	4.18304	2.46517	3.68664	N.D.	2.65411	1.87915	1.47139	3.12123	3.50885	5.76514	N.D.	2.91857	3.43771	2.02885	2.19195	2.28571	2.50784
Adenosine		12.3101	14.1027	13.9642	17.2937	12.4155	16.7545	11.4975	16.9359	13.5815	14.6659	12.5672	7.28627	12.0787	16.213	12.1004	18.0865	13.8794	13.6458	13.5901	12.9742	13.3258	16.6514	16.139	19.9345	8.38183	12.7717	11.1659	15.3268	14.2598	13.1422
Adenosine 3',5'-diphosphate		1.91331	1.73731	0.857783	0.411678	0.789003	0.6342	1.07555	N.D.	N.D.	0.676093	0.507175	N.D.	0.394741	0.427324	0.726402	1.0531	0.356927	0.40279	0.544004	N.D.	0.668567	N.D.	N.D.	0.434608	0.74942	0.879932	0.664854	0.658269	0.359507	0.718486
Adenylosuccinate		15.2298	10.4478	9.20577	2.69899	5.27295	4.34285	6.51687	1.96133	2.31631	6.54372	2.14232	0.803693	1.69052	3.72191	3.71935	6.94637	1.29934	2.78199	2.64743	1.75358	10.7432	1.80511	1.77272	0.76894	13.2768	10.8514	4.50493	4.37497	9.61164	11.1487
ADMA		3.91353	3.74782	3.3879	2.55452	3.12586	3.08301	2.4288	2.80877	3.56711	3.2392	1.93463	N.D.	2.03955	3.46714	2.93022	2.68956	N.D.	4.01601	2.59658	2.78681	2.35181	N.D.	N.D.	N.D.	3.54452	2.8691	3.61414	2.82361	2.77146	2.19482
ADP		395.103	244.855	150.278	48.1571	132.427	91.6305	179.525	31.1421	54.8463	134.547	31.435	7.11982	18.744	44.7403	40.2041	125.418	12.6198	16.1002	29.3511	19.0675	47.144	24.8982	51.9626	21.5477	30.4674	31.2782	18.2223	41.0864	19.7368	24.9996
ADP-glucose		5.92077	4.31218	3.3562	2.07149	2.55151	1.99252	3.20484	1.11281	1.57789	2.70002	1.35539	0.65636	1.17753	1.59363	1.29238	2.47892	0.981749	1.1258	1.75187	1.10644	2.51612	1.21608	1.45071	0.898979	2.50387	1.71924	1.1212	2.07112	1.33024	1.73301
ADP-ribose		27.289	35.2889	39.9497	29.2502	31.6786	26.1679	30.3681	22.027	20.513	33.1329	27.368	12.8877	22.6249	28.4938	26.7527	31.8965	18.8522	24.4269	34.6178	23.7744	35.7603	25.2217	18.9515	16.6906	28.3285	26.5562	26.1403	40.8648	29.1776	31.5425
Ala		2408.24	1925.51	1671.98	1165.27	1657.79	1629.99	1670.74	1233.32	1521.88	2095.93	990.461	706.186	803.005	1220.52	1010.41	1393.41	650.59	1157.88	806.612	701.731	1146.32	1264.6	2512.37	1789.71	1091.03	1207.53	754.943	993.517	1167.12	1213.74
alpha-Aminoadipate		25.295	23.7153	27.672	21.2987	23.7194	32.6824	34.9768	21.302	35.4344	40.6826	18.0374	9.8854	17.0241	28.9558	12.8427	27.8905	9.00754	11.1989	11.5088	13.6488	28.0642	32.2499	117.081	75.9097	25.8763	25.7013	22.2296	26.1182	30.7397	25.7155
AMP		682.15	403.845	386.921	202.57	279.178	237.543	247.06	158.568	144.53	296.426	157.595	83.4657	116.843	155.805	203.062	348.492	100.082	125.793	221.745	125.777	394.006	116.054	112.674	74.1679	351.983	290.16	239.22	257.761	262.037	235.398
Anserine		103.009	87.6818	31.3799	2.45094	76.4797	10.0065	49.4618	3.01452	25.6766	44.2913	40.734	8.94674	1.58786	5.70096	32.4649	57.6466	17.1436	12.1936	2.24928	8.16319	2.07958	8.44261	44.0967	9.90777	2.04527	27.3579	2.52015	37.3157	1.94488	5.68301
Arg		214.344	170.742	156.835	114.075	172.826	178.934	139.903	115.175	162.063	153.748	135.111	131.884	76.5662	143.992	117.463	142.88	79.0205	89.3771	114.005	88.5029	118.091	144.684	226.22	131.603	135.125	174.448	149.289	163.806	139.35	145.958
Argininosuccinate		16.232	12.1221	14.0953	6.31451	11.5857	12.9221	9.12896	8.9456	12.8214	15.3976	6.82136	N.D.	N.D.	9.99298	5.90441	8.19545	N.D.	7.17551	4.51136	N.D.	7.29168	10.5853	20.065	12.2462	7.2686	N.D.	N.D.	9.40905	N.D.	7.56101
Asn		275.388	272.731	211.28	243.95	258.365	252.314	204.011	278.328	220.951	238.245	206.935	189.299	245.818	257.513	366.795	242.098	195.936	492.246	263.174	208.305	267.979	261.315	295.017	289.168	278.739	318.523	180.981	245.137	304.27	307.514
Asp		1782.55	1308.38	1435.46	949.237	1184.9	1394.2	1232.9	1229.51	1148.61	1490.29	742.47	734.719	685.849	934.499	887.104	816.476	687.991	898.117	727.2	569.573	1494.14	799.206	688.26	349.986	2300.71	2076.73	1454.5	837.908	2410.76	1873.48
ATP		346.602	209.061	99.2146	27.4213	111.832	60.6397	213.497	13.3275	45.1567	117.886	10.8468	2.2127	6.14814	24.6352	14.7542	71.8373	2.63042	4.75106	10.3242	4.63949	12.4002	7.34512	35.3534	7.31263	3.24084	4.66902	2.69179	6.86571	2.20739	2.85162
Azelate		1.37916	11.8974	11.9897	10.3428	1.38156	8.79845	13.3251	1.35383	1.02502	11.6349	1.22338	8.338	10.2634	0.922021	1.07534	11.1828	0.878763	11.1973	8.98811	11.7862	1.24826	10.8557	12.4001	12.232	12.6757	1.69103	1.2242	10.5555	13.3532	15.5376
beta-Ala		158.563	125.855	135.982	67.7324	111.436	120.796	95.4697	98.5034	107.709	159.473	62.0611	38.1811	55.6016	106.47	44.1264	103.803	38.0027	43.3262	39.788	43.321	83.9222	103.623	143.013	85.8732	68.4684	69.3042	53.2707	72.0796	82.3667	59.178
beta-Ala-Lys		0.787786	0.55284	0.833446	2.35769	3.44429	2.63627	1.02409	N.D.	1.66032	0.612798	1.53932	3.06815	1.67586	3.76701	1.44834	1.33668	6.22297	N.D.	6.01851	2.10247	0.938225	N.D.	N.D.	1.38456	0.750064	N.D.	N.D.	0.949507	N.D.	N.D.
Betaine		100.038	128.11	173.203	134.869	180.329	131.575	88.0061	269.534	116.479	103.273	161.105	148.355	121.498	148.13	151.539	136.514	175.555	166.58	137.232	116.29	154.037	124.268	148.42	182.76	199.949	183.874	141.097	147.323	186.141	188.323
Carbamoylaspartate		1.47758	2.89384	N.D.	1.48025	1.24163	0.825642	0.917357	N.D.	N.D.	1.02915	0.889691	N.D.	N.D.	0.718886	1.40129	1.82837	N.D.	N.D.	1.52924	N.D.	2.38852	1.01702	N.D.	0.824537	1.76497	1.83045	1.23109	N.D.	N.D.	N.D.
Carnitine		487.639	352.795	337.987	160.473	298.291	328.802	345.969	191.369	283.569	398.285	133.997	61.7613	118.5	216.195	78.2645	220.535	73.8623	60.3109	68.8004	86.769	186.934	227.671	466.614	228.959	177.609	178.204	157.737	152.113	204.81	157.615
Carnosine		66.6072	56.5768	15.4571	1.37602	35.0618	4.41655	39.2917	1.16939	10.3716	23.2688	18.4847	4.05925	N.D.	3.19577	13.7771	31.4702	8.91678	6.92613	1.89078	4.56952	0.923863	4.69811	25.3412	6.57711	N.D.	12.2246	1.53064	18.1332	1.27423	3.35117
CDP		20.7381	13.9264	10.3106	3.72804	7.40205	6.97635	10.5494	2.35436	3.5991	8.31113	1.31547	N.D.	0.767121	2.6229	2.27711	5.37692	0.430888	0.766036	1.78504	0.98292	1.71569	1.01411	2.8645	1.0546	0.59831	0.543535	0.609544	0.957632	0.585953	0.434051
CDP-choline		40.6703	24.2261	19.2171	5.20865	16.9209	7.10465	15.8642	5.51455	7.83339	16.8616	5.46876	2.28183	4.58256	5.2568	7.41466	23.0182	2.83689	5.3852	7.6547	5.62022	15.8408	5.7687	3.54978	2.1104	17.0748	23.0538	6.63109	14.1067	13.1142	19.7028
Choline		133.553	140.385	174.152	159.166	151.37	156.546	158.786	184.622	228.613	207.562	170.021	162	150.704	211.645	126.586	165.374	175.411	123.334	138.744	168.627	253.559	210.554	301.962	284.899	318.919	314.262	293.179	263.134	378.299	295.159
cis-Aconitate		3.1813	2.77863	2.26225	1.46964	1.97427	1.95144	1.67014	0.919398	1.21948	2.30922	1.60538	0.853727	1.21004	1.15094	1.93942	1.97503	1.26408	1.11995	1.97941	1.25109	2.52961	0.733185	1.00411	0.788786	1.83764	1.25857	0.992524	1.49824	1.13821	1.52705
Citrate		133.412	106.509	101.49	55.6399	70.7846	81.8513	78.5244	34.9807	43.0922	98.3518	51.1598	28.8773	38.8396	47.8999	60.2294	69.5609	35.9998	31.8356	60.4558	43.3778	81.9678	22.5451	29.3993	23.4913	50.5502	32.6935	34.0559	46.4836	35.7154	43.5726
Citrulline		72.5816	56.5138	50.4145	40.6591	59.8961	52.6672	57.5754	45.7361	53.4414	71.0291	52.5574	52.6073	142.954	66.4495	196.856	67.8434	42.1064	229.579	73.9944	71.6974	57.3309	62.1794	196.321	207.197	41.4284	45.1704	70.5879	63.8309	50.9973	47.7279
CMP		48.8674	28.6529	35.3811	15.4261	20.9706	23.3853	21.6759	9.76718	12.0319	32.3701	10.5379	4.40858	8.86148	14.9025	10.9762	24.1897	5.82513	6.02162	13.254	7.91164	22.6209	9.34705	14.5049	8.77893	19.475	8.15129	14.4615	15.0081	12.0894	7.83304
CMP-N-acetylneuraminate		31.0426	17.0185	13.9675	7.80977	10.271	7.92327	11.6195	5.57353	4.21161	19.876	4.80154	2.71961	3.84087	5.09902	6.53532	11.6409	3.86983	5.87422	6.9943	4.14096	7.94073	3.84093	3.05709	3.10826	4.34546	3.48441	2.84064	9.1168	3.19826	4.96333
Creatine		5609.95	4728.24	2452.31	1072.31	3604.08	1615.39	4696.59	1096.07	2227.87	3155.97	2245.75	1026.8	721.075	1402.44	1653.6	3398.63	1441.92	692.196	801.235	876.498	1054.13	1486.35	3198.04	1327.36	885.952	1771.73	774.66	2381.51	927.403	811.858
Creatinine		13.9441	11.6763	6.94874	6.05827	10.266	16.9341	9.75606	7.39069	8.24499	8.5428	9.35566	9.26642	5.99997	7.43145	8.76027	7.36887	7.5705	7.18412	5.52603	5.47799	6.62164	7.70959	9.15579	7.20108	5.44199	6.40414	5.57931	6.77205	5.71114	6.03162
CTP		12.6641	10.7171	6.38906	1.77587	5.19274	4.78537	13.0151	0.971614	2.83314	6.3977	N.D.	N.D.	N.D.	1.58215	0.650401	3.73942	N.D.	N.D.	N.D.	N.D.	0.419166	N.D.	1.88108	0.490864	N.D.	N.D.	N.D.	N.D.	N.D.	N.D.
Cystathionine		44.2007	31.2335	46.03	21.4443	42.6483	41.0559	28.0176	25.315	37.8093	58.2987	21.4689	9.20582	14.1759	29.6216	13.1406	45.5684	9.61543	11.6434	11.3523	13.3019	15.3054	18.5538	30.558	19.5684	18.6932	16.3757	11.0559	15.9917	23.4446	17.6871
Cysteine-glutathione disulphide		28.9978	21.1862	15.1447	6.66559	7.98428	12.4261	12.2965	55.2064	22.7807	26.6294	8.66187	18.9321	7.84707	31.2974	17.0394	31.0667	10.3976	17.6786	7.35911	25.025	13.1678	16.6296	10.2303	16.059	9.79824	13.2111	10.5211	7.80163	30.8764	32.178
Cytidine		N.D.	N.D.	10.4037	10.7042	10.7035	N.D.	N.D.	13.395	11.7532	N.D.	11.472	16.1589	8.86806	N.D.	12.3668	11.2916	13.528	13.8148	15.3364	13.4366	25.9162	7.9362	N.D.	5.8172	50.5837	52.0318	37.3048	28.5207	48.699	46.6816
DHAP		19.1186	21.8553	14.8824	19.5906	18.227	8.62628	12.8978	12.9849	8.30365	17.8907	19.3784	9.18501	15.3079	12.8101	23.0717	16.1238	23.8951	27.3405	19.9161	20.9549	33.1819	11.0048	5.7284	10.4343	28.1624	24.4657	17.2766	22.3642	25.3873	38.7248
Diethanolamine		19.2888	14.633	14.8722	49.7614	14.7572	23.7488	19.5724	28.7526	59.7864	25.0268	27.5602	44.9178	35.3487	44.1669	65.9589	27.2187	56.263	26.4373	25.3308	73.4429	29.3334	172.704	57.6447	74.1281	96.7322	30.451	41.7843	16.2809	191.362	32.6016
Dodecanoate		7.1427	5.74483	7.68862	8.13726	7.00003	8.78727	8.63703	8.01517	8.27844	7.48441	8.37397	7.21997	8.49282	7.56044	8.61532	6.90801	8.19029	6.73775	8.56929	8.34108	9.7279	8.32532	8.05806	8.26721	9.29405	7.34549	9.71086	9.05517	10.7481	8.551
dTMP		0.953491	1.21019	0.952512	0.4934	0.571895	0.700974	0.650791	0.549994	0.542423	0.917831	0.498776	0.316262	0.826487	0.49508	1.41525	1.18778	0.512526	2.17119	1.20365	0.603474	0.907593	0.461834	0.436731	0.544899	0.513893	N.D.	N.D.	N.D.	N.D.	0.528058
Ethanolamine phosphate		1710.23	1227.3	1016.86	489.156	717.742	644.897	924.859	334.749	458.051	1080.5	376.475	184.847	291.443	439.296	331.25	898.436	215.69	172.046	476.667	321.225	897.428	306.551	466.096	242.702	801.156	671.865	529.052	607.066	607.71	632.602
F1,6P		163.955	111.804	64.283	26.9735	52.1663	23.5873	50.3872	17.1328	17.9206	69.5104	20.7193	6.3524	11.2478	26.3339	33.2782	45.9592	20.1834	33.6153	18.3722	13.5534	36.5511	11.1817	10.41	8.74497	28.8539	31.9595	12.6963	19.0357	19.0664	33.1781
F6P		26.6862	16.2252	7.87703	2.81151	7.64686	2.81431	6.32473	2.0975	2.44813	10.6233	4.22515	1.43796	3.24472	3.63572	8.67328	7.12023	3.5446	8.05969	3.53573	3.33151	6.39513	1.69717	1.31651	N.D.	6.54718	7.25335	3.0803	4.38835	3.71682	9.14436
Fumarate		64.6007	50.3063	46.6725	16.3572	32.6441	26.0681	36.1225	13.6137	18.53	48.1636	16.4012	8.89071	11.8398	16.6953	18.5416	35.5855	10.5794	11.9265	15.0537	13.3002	27.9556	12.8772	12.922	8.45408	16.0112	18.9667	12.7563	24.295	17.98	21.525
G1P		70.6832	41.7852	47.9456	8.93772	26.8989	20.3109	28.7863	8.78709	12.917	51.0467	9.02215	1.65094	6.72369	12.7322	6.38009	27.5091	3.53769	5.57359	4.47928	5.58936	7.66927	9.16231	11.1177	4.21201	3.22297	3.60436	1.57142	5.9221	2.08969	4.38875
G6P		115.942	66.0913	31.9384	10.4793	32.2439	10.0221	29.1374	7.25636	13.2352	43.7737	15.0928	3.83269	11.2425	11.0707	32.1817	28.5005	12.7073	29.9644	14.0724	10.5269	23.3871	6.04188	4.43891	2.67484	23.6733	23.3473	8.9035	13.2192	13.9005	32.2582
GABA		3.38405	3.79415	4.82744	2.85848	4.78536	3.9356	2.90287	6.52314	3.36186	3.73014	4.74207	2.77034	3.16696	3.98615	3.29446	2.91381	3.42049	4.65911	2.06121	2.51851	48.298	3.16678	5.57256	4.05208	86.6407	79.0286	70.6114	3.36351	88.8493	60.3803
gamma-Butyrobetaine		14.8876	11.7003	11.8518	7.06932	12.2194	12.2245	11.0371	9.22925	11.198	13.0837	6.56557	4.80061	5.09679	9.22333	4.85322	8.52188	4.86887	4.724	5.26119	6.02501	9.75687	10.8289	12.6665	8.83384	9.92958	9.24123	7.92162	10.1031	10.276	7.71068
GDP		53.6142	44.3477	30.8357	12.2348	24.4008	20.8075	31.0545	8.59698	10.4932	19.1633	8.56006	4.05932	5.57371	10.9359	11.597	21.2308	5.353	5.43071	13.7855	6.19812	19.5064	6.31231	7.67471	4.91999	14.4582	12.3946	10.2191	11.2348	10.4504	9.39274
GDP-mannose		9.72528	6.90586	6.08191	1.7434	4.3648	2.78961	4.51097	1.47273	1.28417	4.92168	1.41255	N.D.	1.37509	1.78656	1.69846	3.79534	1.21153	1.22809	2.46005	1.31465	3.57524	1.78778	1.07172	0.898255	2.13865	1.93832	1.5262	2.04223	1.92794	2.04524
Gln		2195.07	1832.26	1607.79	1369.22	2296.49	1517.08	1761.37	1414.32	1658.47	1976.18	1625.46	1326.14	1246.16	1487.89	1654.63	1995.2	1284.52	1943.66	1362.88	1174.18	1439.06	1248.32	2233.13	1835.3	1613.33	1829.09	1576.24	1492.55	1655.64	1551.17
Glu		6631.72	5249.03	5897.19	4158.79	5071.26	5774.69	5301.53	4468.21	5066.49	6346.51	3103.54	2182.73	3179.05	4569.86	3074.25	4346.3	2108.14	3074.88	2623.6	2218.91	5108.49	4136.46	4930.75	3240.91	6068.66	6121.26	4159.35	3598.5	6392.56	4991.71
Gluconate		93.5502	69.178	59.0552	17.2104	36.9397	34.4443	46.2232	12.5242	21.015	65.0967	15.4756	N.D.	12.9134	16.8954	N.D.	48.2595	N.D.	N.D.	18.2304	N.D.	17.2572	14.267	18.3205	8.08627	N.D.	N.D.	N.D.	13.2171	N.D.	N.D.
Glucuronate		2.75442	4.65553	3.71004	3.08016	2.99765	3.3942	2.54121	1.97051	2.05849	5.22174	2.66938	2.98051	2.81578	2.41387	4.4272	3.49924	1.98549	3.34736	3.64014	3.07146	3.11814	N.D.	1.44945	N.D.	2.02173	1.49337	1.17741	2.25616	1.53861	1.40327
Glutarate		0.973058	1.20013	1.00055	1.3503	1.37919	1.42175	0.847811	1.16665	0.97435	1.02811	1.36459	1.72475	1.37415	1.37009	2.17615	1.20575	1.1755	1.56577	2.19101	1.69756	1.1667	1.0056	N.D.	0.784144	0.764163	0.726366	0.940819	1.23827	0.7908	1.19846
Glutathione(ox)		1193.19	782.82	1014.22	554.607	678.865	709.102	705.443	921.338	782.625	985.855	402.919	303.108	415.06	999.227	381.357	787.406	228.845	273.863	305.639	424.908	682.11	695.42	889.545	573.404	470.584	513.021	488.218	490.735	704.253	581.693
Glutathione(red)		1854.43	2080.41	1473.53	937.169	1784.27	2230.95	2332.52	94.7065	1547.79	2466.48	744.723	146.548	613.851	911.33	206.418	1306.5	228.437	276.631	423.58	184.318	606.763	1461.15	2589.55	864.386	982.261	768.316	447.064	857.822	543.83	320.575
Gly		4345.12	3340	2946.71	1946.22	2727.56	2482.87	2858.83	2270.9	2739.96	3593.25	1751.34	1228.99	1508.25	2262.99	1795.91	2277.69	1301.99	1699.38	1345.67	1252.45	2057.33	2257.67	3065.67	2226.36	2093.81	2203.05	1421.94	1895.47	2149.55	1979.99
Gly-Gly		N.D.	6.20702	7.04409	7.01247	7.91158	7.95777	5.60603	N.D.	N.D.	5.4579	7.82669	N.D.	N.D.	N.D.	6.8687	N.D.	N.D.	8.34755	5.72537	6.59622	5.88618	N.D.	N.D.	N.D.	N.D.	8.75644	6.75053	7.85643	N.D.	9.234
Glycerophosphate		156.919	160.411	92.8908	53.8586	93.6844	32.9553	76.3606	38.1805	39.5626	79.6282	52.3145	32.0277	22.4668	31.1706	86.1038	111.456	41.179	55.8907	72.7496	48.7436	63.309	24.4469	11.2447	11.6576	41.1439	50.289	34.2095	59.1931	34.0332	38.47
Glycerophosphorylcholine		657.928	472.593	613.24	507.302	449.849	456.55	413.743	400.111	510.805	594.122	455.47	326.694	329.974	470.428	237.67	452.867	354.606	273.246	323.582	333.928	607.833	409.582	338.622	209.04	799.438	757.949	609.423	809.403	859.897	635.037
Glycolate		41.855	32.0053	26.094	20.9218	21.6089	21.3999	27.4133	18.6406	16.4679	24.8447	16.3931	14.3718	19.3294	16.0998	20.047	25.7592	14.4523	22.1233	17.2074	17.6845	24.2054	18.2121	15.6903	15.1716	17.4374	19.3616	19.3178	25.7302	17.0676	16.0551
GMP		131.122	87.9262	83.5942	35.3784	54.6929	47.5265	58.5984	23.4857	26.4496	61.0804	29.5172	13.168	24.7844	35.8077	33.4146	67.6169	18.6425	21.2971	34.5192	24.0291	77.1413	24.9142	28.0628	14.9947	72.9623	59.6846	46.8489	47.556	50.5314	52.505
GTP		38.2655	30.2103	16.106	5.31719	14.0526	11.3199	29.6997	2.53428	5.9569	13.634	2.1571	0.889348	0.989791	4.39589	3.35086	11.4465	0.949408	1.05818	4.04965	1.12319	4.4849	1.36589	4.30367	0.821851	2.28594	2.76573	1.78897	2.4059	1.89134	1.56645
Guanidinoacetate		55.298	39.9162	61.61	28.1688	41.2882	43.8202	34.73	34.0486	50.4882	43.463	31.8456	19.1988	28.7903	36.8148	15.7831	44.4403	19.6309	13.6125	16.1663	19.4893	37.395	33.141	56.8819	30.8927	39.0389	46.2316	29.652	45.6576	52.6277	43.1267
His		292.241	250.138	179.624	164.557	208.798	215.685	185.036	162.627	178.637	220.562	133.774	115.803	135.929	183.151	166.074	198.639	108.881	181.496	138.142	118.02	165.052	194.024	773.993	689.137	138.678	143.908	108.431	140.856	157.857	172.835
Histamine		32.551	35.0534	56.1817	19.5309	54.2548	42.8042	17.8074	35.1305	44.1267	53.6989	43.7221	35.0082	53.3917	40.1166	82.2543	47.5073	52.8581	100.59	62.9609	42.222	53.6549	19.1986	16.4149	27.08	57.56	74.6598	57.8466	75.5296	81.5715	62.6659
Hydroxyproline		201.491	141.199	152.451	97.0605	138.421	137.843	138.006	96.0629	142.145	192.735	72.4112	48.2666	54.7272	86.3016	50.645	97.9319	44.1767	37.4058	44.9148	42.7037	109.942	113.567	86.3441	61.5073	88.6214	85.0083	48.4971	61.3415	93.5456	72.751
Hypotaurine		754.999	493.544	642.28	286.752	493.986	545.094	643.845	366.471	481.288	745.313	372.396	241.425	296.663	478.793	291.946	690.701	227.681	174.197	279.64	295.043	369.399	374.678	778.159	377.845	408.4	392.59	303.48	297.764	555.264	431.39
Hypoxanthine		54.3427	48.9122	67.8135	44.5018	67.3367	59.8509	50.3411	46.4657	87.7431	180.264	81.6489	34.7909	62.2156	88.0107	45.5084	71.4906	72.6929	40.1304	45.0957	57.5869	116.267	82.5127	95.6617	92.4413	157.827	153.143	108.971	124.966	173.408	150.515
Ile		257.473	236.044	211.124	188.686	195.627	189.793	190.728	223.88	173.93	232.502	162.214	152.403	194.903	243.663	277.563	276.36	149.612	317.224	244.813	220.784	306.779	340.074	305.776	294.293	230.661	241.712	183.098	260.794	201.756	237.516
IMP		277.059	372.229	96.7092	19.6866	121.737	41.6514	243.263	18.2917	40.1738	89.8692	77.5571	16.5789	21.1763	26.3036	83.9108	188.989	39.3961	30.0338	28.3242	31.4424	65.4729	25.3711	73.1626	40.9529	61.3607	91.6525	42.7762	112.433	34.3104	51.6867
Inosine		53.0125	48.0941	64.977	41.6202	83.9004	56.647	48.8584	51.3627	94.8088	195.395	93.7467	29.8025	55.5757	86.0188	44.484	88.1036	100.477	28.396	60.5539	58.3189	100.477	73.8281	91.1953	78.8591	150.5	134.991	91.6354	146.599	165.517	140.814
Isethionate		2.60825	2.58546	1.49612	N.D.	1.53798	3.02158	1.5581	N.D.	0.745742	1.29063	1.15762	N.D.	N.D.	N.D.	1.45713	1.49543	0.644992	0.811336	1.0775	N.D.	1.30905	N.D.	N.D.	N.D.	0.719282	N.D.	N.D.	0.805725	N.D.	N.D.
Isocitrate		2.95168	2.82036	2.27409	1.4115	2.17004	1.79324	1.88991	0.905018	0.976464	2.25846	1.34585	1.12206	1.55391	1.63679	1.99727	1.85826	1.41209	1.25001	1.93361	1.43151	2.50188	0.876741	0.875975	0.798373	2.01958	1.47233	1.53855	1.35599	1.486	1.59883
Itaconate		1.30826	22.6801	14.8167	36.4475	15.1546	17.8621	2.39087	24.8801	5.03913	1.34955	16.3329	17.1507	9.66812	17.8599	27.968	12.837	16.955	24.3257	38.3468	19.1639	22.854	10.5519	0.896536	3.9106	13.7011	10.2096	10.9513	40.1164	10.3945	16.372
Lactate		5714.32	5230.91	3384.7	1894.19	2999.65	1625.61	2861.91	1272.67	1328.07	3301.75	1509.25	1081.9	1080.23	1606.84	2338.23	3240.27	1208.59	1745.28	1576.55	1311.83	1888.51	1122.9	876.536	843.089	1045.37	1093.51	658.416	1814.73	575.487	1297.95
Leu		456.029	404.492	374.282	332.301	466.727	469.314	332.475	359.596	328.183	412.192	285.18	259.906	348.291	418.865	518.988	535.328	258.288	543.489	517.601	458.029	659.858	731.401	1172.77	1045.03	471.978	490.56	390.795	560.216	608.321	621.514
Lys		444.53	430.462	320.343	359.649	475.949	408.377	286.448	345.046	306.673	314.103	317.376	370.809	445.53	420.729	626.772	368.741	290.368	858.487	532.881	504.209	458.984	468.689	918.264	1278.18	358.021	409.528	423.837	506.383	469.256	560.257
Malate		183.942	142.859	128.067	53.1551	93.4805	74.3496	102.164	43.2095	54.0886	125.347	47.9994	28.1155	33.5361	49.4017	56.9435	98.2381	31.4889	35.6485	49.2683	35.7438	72.297	35.0649	33.2549	22.8785	51.2788	48.0681	31.0825	59.4052	42.4634	52.6904
Malonate		2.4423	2.4006	2.61542	1.634	1.31247	2.18255	2.02397	2.10786	1.21995	1.90875	1.61656	1.81426	1.78243	2.10204	2.51108	2.13547	1.67423	2.6622	2.09208	2.34093	2.21139	1.28396	1.0595	1.17206	1.54113	1.62021	1.97122	1.78567	1.91746	2.34553
Met		120.806	106.888	95.5972	97.8039	88.0292	98.0644	84.0532	86.9105	98.2089	117.89	60.0804	62.1794	76.9362	93.0318	80.6514	78.9536	57.3159	104.089	72.5765	63.5118	92.4458	101.022	136.035	115.076	86.5313	100.573	60.7925	87.326	87.414	95.0804
Methionine sulfoxide		5.33346	7.46321	6.28188	4.99534	7.30406	8.13119	3.21403	11.8459	6.45286	5.18414	6.70131	8.75809	4.753	9.25255	10.2624	5.3456	8.15827	11.4792	8.37127	7.51828	1.52249	N.D.	N.D.	N.D.	5.77671	7.4563	N.D.	6.87668	8.6518	8.22413
Mucate		3.32385	2.17348	6.50482	5.66164	4.12161	4.77424	6.97851	3.84533	4.45855	5.20125	2.98986	2.00126	3.04845	3.15726	3.19611	5.00301	2.2917	2.21071	4.19828	3.23	5.54189	1.83115	2.97604	2.40792	3.80857	3.61803	4.90788	6.2021	3.70849	3.71077
N-Acetylaspartate		33.3438	24.2304	22.6352	16.0463	18.9002	16.7301	12.3655	10.3231	9.37321	19.9218	8.85548	6.34121	6.78483	9.75276	14.3922	15.4062	10.5641	9.41535	17.9576	8.51108	18.0042	6.29585	4.45786	6.03423	12.651	11.4311	8.25597	14.4259	10.1182	10.0457
N-Acetylglucosamine 1-phosphate		16.0029	9.7906	7.2785	3.27106	4.86083	4.27141	5.95919	2.18207	3.01499	9.06157	2.09613	1.05618	1.95005	2.99704	1.94487	6.43583	1.20148	1.56548	2.3858	1.99567	3.27072	1.71647	2.87652	1.91869	1.77877	1.40731	1.18436	2.22306	0.817491	1.11971
N-Acetylglucosamine 6-phosphate		8.35391	6.42792	5.22543	2.54953	3.51465	2.379	4.20526	2.13136	2.68383	6.44352	2.37931	1.51298	1.88629	2.21199	2.68693	4.94032	2.13089	2.11666	2.78575	2.38089	3.16456	1.6085	2.21331	1.74274	2.30062	2.14033	1.95365	2.85647	1.5475	2.26809
N-Acetylglutamate		2.36616	1.70109	1.24228	0.93867	1.00627	1.06604	0.861171	0.51981	0.554777	1.52044	0.51573	0.358466	0.492783	0.596942	0.842721	1.10059	0.700954	0.433045	0.882647	0.548672	1.29268	0.58832	0.589968	0.682187	0.632035	0.733165	0.626173	0.879308	0.668152	0.948964
N-Acetylneuraminate		28.4503	35.8168	14.845	23.0501	18.7222	17.7331	15.0754	20.9592	8.44919	11.4182	14.5216	11.9412	7.54311	15.6933	27.0094	21.6469	17.621	19.2293	28.9659	16.0574	25.1328	10.3397	4.26335	8.21114	13.6094	11.3226	7.4689	22.2955	10.7868	13.0006
N-epsilon-Acetyllysine		1.46904	N.D.	N.D.	2.26527	1.35148	N.D.	N.D.	N.D.	N.D.	1.04596	N.D.	N.D.	3.84453	2.85744	5.43698	1.70519	N.D.	12.5948	3.01068	3.30122	2.28198	N.D.	N.D.	N.D.	2.21215	2.66333	N.D.	1.84828	N.D.	N.D.
N,N-Dimethylglycine		9.58108	10.1548	14.6001	10.1092	16.0939	10.104	9.2711	23.6967	11.0087	8.68583	13.1672	12.9635	10.7338	12.5433	7.95706	11.2533	17.824	15.4712	9.45479	9.45339	12.4784	14.7267	18.634	17.0735	14.9908	11.6288	12.8598	11.7505	11.4971	12.2995
N1-Acetylspermidine		2.93145	4.84679	2.03592	8.91169	4.54326	3.15615	2.09654	6.12673	1.72593	2.44255	3.87286	5.71518	4.94553	4.20202	10.1161	4.64	4.94191	12.2303	6.43868	5.04478	4.88916	9.1631	2.14182	9.30148	4.19077	2.89954	3.06247	2.71548	1.56885	2.68157
N6,N6,N6-Trimethyllysine		5.60935	5.51824	3.40233	4.98792	5.19768	4.24481	2.95295	5.3278	3.82568	3.23946	4.49506	5.84575	6.11377	6.20573	8.38119	4.45335	3.9312	14.7582	5.05545	5.0219	4.45782	3.84011	3.88383	4.04963	4.73177	5.48913	3.41511	5.02402	4.51865	4.83634
NAD+		96.2509	57.3715	39.3988	6.35047	27.2818	19.4034	45.4229	6.191	11.9145	39.46	3.37841	N.D.	1.90902	5.99911	3.42828	28.987	N.D.	2.0946	3.22284	1.33023	4.69685	4.3838	8.40514	2.58562	N.D.	N.D.	N.D.	4.2179	N.D.	N.D.
NADP+		22.5825	13.8187	12.5317	1.92223	7.85563	5.61315	11.3527	1.70064	2.84981	10.3561	1.61201	N.D.	1.08503	2.54335	1.26938	7.07458	N.D.	N.D.	1.35149	0.923071	2.02138	2.24793	2.69206	1.98931	N.D.	0.785923	N.D.	1.57708	N.D.	N.D.
NADPH		12.084	10.6513	6.71769	1.19576	5.46182	4.30737	8.47637	0.967693	1.56253	4.25432	0.974447	N.D.	0.831402	3.32462	0.843427	5.42941	N.D.	0.451844	0.686117	0.439253	2.215	1.23074	4.21725	1.12564	N.D.	0.707804	N.D.	0.931988	N.D.	N.D.
Nicotinamide		180.386	144.31	167.374	135.064	130.98	142.185	132.192	124.346	142.451	181.774	111.74	69.4745	105.062	148.196	100.419	153.008	79.291	86.0857	96.0033	89.5218	160.932	158.455	194.063	155.744	163.353	166.48	140.836	170.136	176.454	132.087
o-Acetylcarnitine		314.333	247.347	246.981	143.891	219.23	210.225	233.253	161.547	232.341	320.864	151.08	94.8807	124.638	193.466	98.0293	218.904	105.608	73.1268	122.237	117.394	213.198	183.269	152.515	115.026	223.526	228.094	146.368	147.445	266.591	203.867
Ornithine		27.0014	66.2027	25.7645	123.71	88.1453	66.6085	35.0318	101.034	41.7667	24.6496	91.0477	115.746	151.26	133.299	221.541	60.6553	126.968	333.211	184.522	153.951	127.838	143.332	84.0588	256.685	80.9218	83.1634	110.506	114.032	67.9194	115.986
Pantothenate		7.39312	5.24611	4.54237	1.38371	2.76437	1.63003	3.31718	0.903457	1.26154	3.96494	0.898352	0.558727	0.976883	1.04434	0.874503	2.85995	0.523723	0.487244	0.776495	0.605579	2.94177	1.30344	2.63089	1.18732	2.63053	2.41449	3.19496	2.01922	1.72569	2.27141
Pelargonate		1.27094	1.26123	2.22711	1.58482	1.97669	2.44788	2.30671	2.1869	1.53238	2.37205	1.87087	1.87911	2.03627	1.73242	1.93177	1.54996	1.37176	2.34579	2.07007	2.12211	2.50618	2.25733	2.06302	1.79469	1.94179	1.47908	2.38436	3.15938	2.65262	2.41802
PEP		6.47429	4.52356	2.27183	0.902778	2.78088	1.35225	3.67353	N.D.	1.28732	2.35603	1.00641	0.663302	1.82406	0.650289	1.67976	2.17852	1.09593	1.85284	0.58479	0.865601	0.862621	0.471256	0.699566	0.416037	0.414286	0.83286	0.558082	0.718785	N.D.	0.73627
Phe		235.728	207.677	188.055	158.103	199.791	181.134	157.369	160.828	157.146	204.091	132.572	114.465	128.256	177.548	172.129	204.366	104.167	172.169	154.536	136.126	175.13	197.888	307.958	270.205	167.536	174.999	133.976	176.702	185.475	183.488
Phosphorylcholine		1434.86	1153.49	1067.92	747.165	876.469	995.239	1117.92	721.284	878.015	1186.86	450.468	302.808	443.024	1022.74	350.549	907.115	241.462	227.572	368.016	347.317	1311.55	872.175	1797.93	899.237	1573.16	1371.16	1295.27	549.317	1746.51	1227.29
Pipecolate		20.3081	14.6976	14.2433	7.2756	15.6967	17.763	11.6975	10.4335	11.9069	16.5322	8.03017	6.54467	6.75403	10.0764	5.80419	9.73122	5.729	5.71265	5.07182	5.60072	9.05388	11.7043	9.63667	7.1249	8.36446	8.03164	7.3244	7.08945	8.58459	7.98842
Pro		486.515	500.095	362.076	417.503	422.307	396.365	414.491	394.559	381.04	420.975	287.517	268.07	374.833	443.546	557.312	428.824	248.807	605.794	381.293	307.127	414.901	435.163	521.17	573.482	361.272	411.955	264.164	382.172	340.859	401.876
Proline betaine		2.97867	3.73455	3.38994	2.43785	4.34888	5.67181	3.00276	4.39254	2.59055	3.12324	2.15876	2.0421	N.D.	2.28088	4.46736	1.98558	2.20108	4.16549	2.91921	2.7896	5.22734	N.D.	N.D.	N.D.	3.58669	4.21999	3.11811	3.51449	2.76426	2.74308
Putrescine(1,4-Butanediamine)		19.5904	15.9489	15.8233	9.33071	16.0752	16.5102	12.7343	11.6442	12.5401	15.5926	9.10555	10.977	10.3445	12.5231	16.9873	14.7651	9.84989	18.2686	10.0658	10.3116	8.99265	12.2342	15.3091	9.54008	8.24862	7.54874	6.62371	11.1456	6.82508	6.71984
R5P		N.D.	N.D.	4.50594	N.D.	N.D.	4.23397	N.D.	3.76162	4.32642	6.21166	5.02074	3.37973	3.19143	3.87153	4.89806	N.D.	6.73481	5.74361	6.51665	4.85123	7.69261	3.23247	3.19621	2.93751	9.28616	5.89054	6.38368	8.36437	8.60878	10.5061
Ru5P		53.1487	48.9799	48.1109	28.1626	44.7852	28.9891	32.8666	19.8052	26.0594	63.9392	33.1163	14.4065	21.8443	29.2096	42.1925	50.0463	39.2298	25.185	37.3496	31.676	56.7355	17.8957	13.6899	13.4241	43.0325	40.7881	33.1617	51.272	34.0731	45.9789
S7P		16.5902	17.187	11.8289	9.24258	11.6993	7.66113	7.80385	7.18382	6.1127	17.144	7.65604	4.38887	6.53164	9.63467	14.4489	12.2992	7.8905	10.304	11.2693	7.99222	16.1402	5.98539	5.0999	4.65449	10.679	9.161	8.67013	9.84877	8.36457	12.607
SAH		6.67438	5.86929	6.81782	3.91839	4.79006	5.18203	5.41864	3.52514	6.35727	7.62969	2.68958	N.D.	3.162	6.41597	2.52999	4.5596	2.21237	2.25352	1.66996	1.77632	3.10024	4.5954	5.24098	4.35204	2.36427	2.68995	3.1595	2.96377	2.46382	3.30468
SAM+		40.7728	32.1501	27.6424	18.2441	27.065	28.8297	30.3527	18.1228	23.9456	28.3001	15.3733	10.0994	10.6748	21.4622	9.91307	17.6046	10.1109	7.99314	10.0794	9.24587	19.1935	21.3256	19.3978	9.79128	23.3853	23.6236	17.0827	13.2748	22.0783	18.1971
Sarcosine		11.8336	9.27461	10.7476	5.35867	11.6979	9.20696	8.36967	12.582	10.6661	10.4565	9.55473	5.89788	5.65562	9.34805	4.77615	11.6431	6.29027	5.81116	6.3903	6.71788	9.33913	12.4448	32.5189	18.4251	7.84301	7.39549	8.66541	11.2233	N.D.	9.72606
Sebacate		0.0920524	0.4317	0.419174	0.256869	0.127614	0.323637	0.377174	0.185296	0.112618	0.360059	0.156678	0.299531	0.42145	0.173145	0.24794	0.336277	0.193276	0.414342	0.363685	0.396699	0.125254	0.338514	0.420823	0.525727	0.474648	0.176782	0.170672	0.437847	0.430564	0.514445
Ser		646.148	621.531	488.039	587.496	685.437	581.942	419.446	517.771	531.301	582.21	524.585	432.592	485.502	586.006	816.839	545.33	407.604	942.986	558.566	455.022	615.146	621.344	850.696	772.124	589.919	691.432	513.97	554.369	617.986	687.034
Spermidine		37.596	27.925	20.8816	6.89746	18.588	14.3701	17.0682	6.44574	11.088	25.604	7.78799	3.99031	7.89662	11.2159	10.6804	16.6637	5.89134	10.1955	8.00612	6.02694	7.25942	8.08935	12.0034	5.2057	5.15108	5.38147	3.57277	8.09303	4.78848	4.75599
Succinate		159.405	117.795	98.7296	31.4244	75.7302	43.2596	61.9079	28.5303	37.3794	79.0307	29.6443	20.5504	22.8208	30.5704	38.8603	102.963	15.7923	26.4998	34.497	24.8661	36.4559	25.0258	20.7734	13.6359	23.4064	30.9062	14.8591	53.0891	16.8263	24.8703
Taurine		5627.29	5558.76	5278.49	6381.99	6179.39	7546.93	7138.8	8023.06	8864.14	6776.69	5730.61	5408.5	6080.31	8031.88	5490.82	5909.24	5668.76	5441.16	4909.71	5669.11	7217.52	9372.17	12100.7	8401.7	9076.95	10078.8	8999.43	8300	11939.7	8715.82
Terephthalate		N.D.	N.D.	0.843609	0.480969	0.287325	0.453596	N.D.	0.651763	0.533512	0.686458	0.377324	0.464825	1.67656	0.506771	0.463052	N.D.	0.453021	0.67389	0.537146	0.573671	0.759105	0.741502	0.463137	0.332162	0.589407	0.23894	1.72315	2.30244	2.22343	2.43394
Thr		869.371	679.67	569.35	454.565	629.202	598.531	507.6	500.269	515.612	684.446	352.85	318.17	423.55	519.81	573.485	543.969	265.3	728.638	441.816	360.837	621.462	620.572	1536	1218.3	501.083	525.635	397.803	509.255	602.382	605.569
Threonate		88.6127	65.9038	82.4268	43.3028	50.6971	46.6659	58.5869	52.529	39.4061	81.0373	33.2801	22.9578	43.0938	40.6634	39.2487	54.4744	28.6795	27.803	48.2939	35.6653	55.3281	33.2155	32.6494	26.3921	34.6372	29.0155	51.6255	61.5558	40.521	61.6882
Trehalose 6-phosphate		31.7686	23.3496	15.2962	4.11099	10.3751	6.49504	12.2218	N.D.	4.34614	17.9755	3.23009	0.911577	2.26735	4.84243	1.007	13.3577	0.511428	0.86129	1.06301	1.19647	8.63542	2.99197	5.44084	1.16711	5.7552	4.24169	2.305	6.07426	3.30234	2.8159
Trimethylamine N-oxide		4.00607	3.50188	3.95496	3.06846	6.96823	9.40532	4.14244	5.3952	5.92632	5.01639	4.11401	3.62827	3.63616	3.77096	3.1525	3.44806	3.21832	2.83732	2.13518	2.52408	4.35444	5.3417	5.48571	5.03075	3.58324	3.11357	4.57496	5.84797	4.84903	4.00048
Trp		116.017	100.684	79.8756	67.5985	92.0198	91.5083	74.2016	74.5766	76.4766	95.206	54.6661	54.6843	53.8306	71.971	59.6907	80.3799	42.9652	61.0041	63.3483	57.8821	67.4739	78.3238	53.1289	51.312	54.3316	56.215	55.9429	59.4694	61.223	64.3693
Tyr		216.475	192.95	193.753	173.473	203.868	206.165	146.842	156.441	177.81	212.202	116.125	103.171	140.166	173.937	169.796	189.65	98.6298	183.871	174.821	161.296	225.01	260.113	679.267	589.853	158.256	169.902	150.955	194.768	197.87	216.97
UDP		73.5039	49.0117	34.3985	7.48962	21.2515	17.8736	36.6202	6.20737	10.4392	25.7657	2.28669	0.532529	1.70144	6.68816	3.97361	20.034	0.845779	1.42585	3.73476	1.70426	3.83377	2.54572	8.56824	2.75882	1.1675	1.08166	0.969048	2.24381	0.852906	N.D.
UDP-glucose		174.415	111.351	97.9951	27.2755	56.0265	50.0829	84.0209	20.2835	32.9318	96.8314	19.9678	5.32331	16.5582	28.3299	14.9082	63.4954	9.08005	7.44699	19.2463	14.9556	36.2425	20.0145	27.9286	13.1112	24.0346	19.7429	17.8818	24.8123	20.0142	20.2507
UDP-glucuronate		150.538	93.1632	74.3262	19.2817	53.9603	36.6672	62.6896	11.908	22.8373	70.7061	13.8889	4.26476	12.2732	23.7677	9.46898	45.44	5.21718	4.0082	13.9291	10.5089	18.3211	15.4461	21.2553	6.80656	7.33908	6.66453	6.1629	12.8843	5.09276	6.0208
UDP-N-acetylglucosamine		284.845	184.044	170.124	64.5917	110.921	88.8554	141.338	44.4442	66.5895	197.053	44.9267	21.2886	36.6806	52.6447	45.1098	125.135	28.3585	23.8369	60.5518	40.2278	66.5903	43.2563	47.4988	33.8376	43.336	34.9485	32.9153	57.2911	30.9697	40.1961
UMP		301.873	170.365	179.994	58.6071	101.614	102.554	108.295	42.6206	57.7745	157.409	43.2497	12.5785	35.5434	59.5653	35.8073	128.873	17.8582	16.7953	38.9916	32.6815	87.3397	46.2552	72.9951	42.578	59.4893	31.5358	47.1361	61.0414	43.8853	38.2191
Uracil		30.7849	29.9688	39.7341	N.D.	22.4727	17.6299	N.D.	N.D.	N.D.	48.3159	32.0866	N.D.	N.D.	N.D.	24.9883	39.2533	27.7516	35.0763	N.D.	33.3495	49.7248	N.D.	N.D.	N.D.	54.9815	72.6198	54.5219	N.D.	N.D.	61.4181
Urate		48.1462	48.4697	47.8025	17.1823	26.3902	20.4072	24.8274	17.3414	19.649	30.7447	16.5213	14.2011	17.5324	16.6204	36.9065	39.8845	19.2832	29.1635	24.4923	20.6095	26.085	15.6284	9.30783	17.2534	14.6626	21.1768	12.1661	34.3231	8.63691	18.8233
Urea		3406.74	3479.17	3061.8	3343.27	3717.41	6105.21	3194.75	3444.83	3487.13	3594.37	3414.8	4224.55	3991.18	4878.91	5913.63	4276.3	3731.1	4281.23	5810.63	5548.43	6143.52	5941.86	9196.39	9319.16	5569.85	5526.06	8666.94	7832.71	6620.7	5883.66
Uridine		51.0448	47.0652	75.8921	53.757	84.0544	56.6079	60.9482	127.123	98.5918	116.129	73.8492	72.6808	56.7319	74.8229	37.2493	58.3157	77.7328	61.2389	36.4116	53.0155	62.0244	93.7798	133.481	108.663	109.576	111.591	83.944	60.793	121.584	116.179
Urocanate		1.7291	8.32638	11.6492	49.432	39.5034	35.8056	7.87346	25.8201	26.4892	10.7853	42.4348	41.5749	17.643	22.8693	40.22	15.2159	33.3232	26.784	45.7959	17.3157	22.0855	39.2035	26.1839	47.5586	10.4984	19.7146	59.3623	30.2507	12.3559	24.027
UTP		37.9052	35.0349	16.4827	3.23085	17.3679	14.3869	49.2793	2.41553	8.44975	20.5147	0.606375	N.D.	0.476258	4.15443	1.14153	12.9382	N.D.	0.462046	0.93833	0.620592	1.9627	0.816907	7.77003	0.715759	N.D.	N.D.	N.D.	0.653525	N.D.	N.D.
Val		530.645	480.345	457.129	397.007	529.747	497.676	417.661	432.606	456.579	541.272	346.08	347.12	411.059	521.837	577.404	650.979	318.994	514.998	639.061	576.347	749.126	856.941	1760.35	1532.53	506.18	539.085	534.219	662.753	635.42	661.429
Xanthine		23.37	23.9523	44.4053	22.3364	30.3862	22.3481	25.4993	32.0586	37.4818	77.5904	39.636	N.D.	44.9051	45.9712	N.D.	29.5757	44.7313	N.D.	N.D.	28.7206	53.0007	29.8774	43.5592	45.818	48.453	N.D.	37.5423	62.8076	37.6769	36.6343
