# Supplementary material for: TGF-β-dependent reprogramming of amino acid metabolism induces epithelial–mesenchymal transition in non-small cell lung cancers
Source: Commun Biol. 2021 Jun 24;4:782. doi: 10.1038/s42003-021-02323-7 (PMC8225889; doi:10.1038/s42003-021-02323-7)
Supplement: Supplementary file 13 — Supplementary Data 10 [file 42003_2021_2323_MOESM13_ESM.xlsx]

## Sheet: Supplementary Data 10
Supplementary Data 10. List of amino acids
Company	Compound name		Catalog No.
FUJIFILM Wako Pure Chemical Industries	L(+)-Arginine	Arg	019-04611
Sigma-Aldrich	L-Asparagine monohydrate	Asn	A7094
FUJIFILM Wako Pure Chemical Industries	L-Aspartic Acid	Asp	013-04832
FUJIFILM Wako Pure Chemical Industries	L-Cysteine	Cys	039-20652
FUJIFILM Wako Pure Chemical Industries	L-Glutamic Acid	Glu	070-00502
FUJIFILM Wako Pure Chemical Industries	L(+)-Glutamine	Gln	076-00521
Sigma-Aldrich	Glycine	Gly	G6201
FUJIFILM Wako Pure Chemical Industries	L-Histidine	His	086-00681
FUJIFILM Wako Pure Chemical Industries	L-Hydroxyproline	Hypro	082-01641
FUJIFILM Wako Pure Chemical Industries	L(+)-Isoleucine	Ile	123-00861
FUJIFILM Wako Pure Chemical Industries	L-Leucine	Leu	126-00851
FUJIFILM Wako Pure Chemical Industries	L(+)-Lysine	Lys	124-01452
FUJIFILM Wako Pure Chemical Industries	L-Methionine	Met	135-01601
Sigma-Aldrich	L-Phenylalanine	Phe	P2126
FUJIFILM Wako Pure Chemical Industries	L(-)-Proline	Pro	163-04601
FUJIFILM Wako Pure Chemical Industries	L-Serine	Ser	191-00401
FUJIFILM Wako Pure Chemical Industries	L(-)-Threonine	Thr	206-01321
FUJIFILM Wako Pure Chemical Industries	L-Tryptophan	Trp	206-03381
FUJIFILM Wako Pure Chemical Industries	L-Tyrosine	Tyr	204-03561
Sigma-Aldrich	L-Valine	Val	V0500
