# Supplementary material for: TGF-β-dependent reprogramming of amino acid metabolism induces epithelial–mesenchymal transition in non-small cell lung cancers
Source: Commun Biol. 2021 Jun 24;4:782. doi: 10.1038/s42003-021-02323-7 (PMC8225889; doi:10.1038/s42003-021-02323-7)
Supplement: Supplementary file 14 — Supplementary Data 11 [file 42003_2021_2323_MOESM14_ESM.xlsx]

## Sheet: Supplementary Data 11
Supplementary Data 11. Primer sequences
Gene	Forward primer sequence (5'-3')	Reverse primer sequence (5'-3')
CDH1	GCCAACTGGACCATTCAGTA	TGACCTCTAAGGTGGTCACT
CDH2	TCGAAGGATGTGCATGAAGG	GGAAAGCTTCTCACGGCATA
FN1	GAATAAGCTGTACCATCGCA	GGTGTCACCAATCTTGTAGG
MMP2	TTGACGGTAAGGACGGACTC	ACTTGCAGTACTCCCCATCG
MMP9	TTGACAGCGACAAGAAGTGG	GCCATTCACGTCGTCCTTAT
ARG2	TCCTGAAGAAATCCGTCCAC	AGAGCCTTTTCATCAAGCCA
ANPEP	GTACATGGAGGGCAATGTCA	GGGTGGATAAGCGTGATGTT
P4HA3	AGTACCGCATCAGCAAAAGT	TTTTGGGTCAACAGTGTCCT
GLS1	TAGCTTGGAAGATTTGCTGT	CCTGTAGATTTGAGTGCTGT
ACTIN	GAGCACAGAGCCTCGCCTTT	GAGCGCGGCGATATCATCA
GAPDH	GTCAACGGATTTGGTCGTAT	TGGTGATGGGATTTCCATTG
RPL27	CTGTCGTCAATAAGGATGTCT	CTTGTTCTTGCCTGTCTTGT
SNAI1	GAAGCCTAACTACAGCGAGC	TAGGGCTGCTGGAAGGTAAA
TWIST1	AATTCAAAGAAACAGGGCGTG	GAATGCAGAGGTGTGAGGAT
ZEB1	TTCAAACCCATAGTGGTTGCT	TGGGAGACACCAAACCAACTG
P4HA3_Optimized	GTCCTTGCCCTCGGAACTG	CAGTGCGCTGAATGTGTCG
Kozak_P4HA3 cloning	GCCACCATGGGACCTGGGGCAAGACT	TCAGTCTTCAGGGCTGGAGCTG
