# Supplementary material for: TGF-β-dependent reprogramming of amino acid metabolism induces epithelial–mesenchymal transition in non-small cell lung cancers
Source: Commun Biol. 2021 Jun 24;4:782. doi: 10.1038/s42003-021-02323-7 (PMC8225889; doi:10.1038/s42003-021-02323-7)
Supplement: Supplementary file 15 — Supplementary Data 12 [file 42003_2021_2323_MOESM15_ESM.xlsx]

## Sheet: Fig.2
Fig.2a		CDH1			CDH2			FN1
	Day	N1	N2	N3	N1	N2	N3	N1	N2	N3
	0	0.890311	1.00537	1.10432	0.928988	1.01188	1.05913	0.931989	1.03401	1.03401
	3	0.034162	0.040524	0.046864	12.1983	13.9571	14.5112	4.86806	5.10251	5.10251
	6	0.006692	0.005166	0.007945	18.7955	19.0915	22.2443	7.96192	8.1725	8.1725
	9	0.004997	0.004234	0.004692	22.5641	23.4588	25.3311	11.3226	11.2042	11.2042
	12	0.002962	0.002744	0.00205	20.0659	20.1597	18.5983	9.2976	9.24924	9.24924
	3	0.215815	0.235457	0.259603	8.95222	10.1327	10.1501	6.69522	7.40606	7.40606
	6	0.883885	0.884999	0.921863	7.73246	8.24132	5.64359	5.16455	5.2118	5.2118
	9	0.675926	0.652158	0.738438	3.01738	3.57218	3.61446	0.880939	0.86648	0.86648
	12	1.11527	1.1306	1.17206	8.05459	7.87397	7.90292	1.14672	1.17439	1.17439
Fig.2c		CDH1			CDH2			FN1
		N1	N2	N3	N1	N2	N3	N1	N2	N3
	Full	0.94174	1.01395	1.04431	0.953484	0.994503	1.05201	0.923693	1.03382	1.04249
	Δ 14 AA	0.285915	0.261447	0.273074	1.68	1.50308	1.61423	1.85862	1.81236	1.94095
Fig.2e		A549									SW1573
		CDH1			CDH2			ZEB1			CDH1			FN1			ZEB1
	Culture condition	N1	N2	N3	N1	N2	N3	N1	N2	N3	N1	N2	N3	N1	N2	N3	N1	N2	N3
	Full	0.870066	1.05852	1.07141	0.910021	1.03954	1.05044	0.914913	1.05509	1.03	0.883158	0.983103	1.13374	0.961261	1.02606	1.01267	0.929526	1.02932	1.04116
	ΔArg	0.0639259	0.0735294	0.0718102	2.09734	2.20849	2.10499	1.30319	1.36769	1.34853	0.0722732	0.0724862	0.0706122	0.689894	0.706001	0.700222	1.80246	1.85224	1.86576
	ΔAsn	0.977234	1.02711	1.0456	1.02121	1.11005	1.11739	1.12634	1.10218	1.17066	0.971134	1.02058	1.05458	1.10417	1.17947	1.18224	1.2399	1.33329	1.36306
	ΔAsp	1.05878	1.26019	1.37107	1.12382	1.22235	1.24106	1.15414	1.24264	1.26756	0.921922	1.05811	1.06379	1.06585	1.12966	1.12657	1.19796	1.31959	1.29071
	ΔGln	1.30155	1.44462	1.34677	1.262	1.29427	1.24266	1.20086	1.23428	1.16985	0.174846	0.229428	0.229969	1.15614	1.2034	1.22451	2.67214	2.77478	2.92197
	ΔGlu	0.0870989	0.0971919	0.10129	4.54591	4.88399	5.04355	4.50511	4.93733	5.09863	1.02513	1.06619	1.02101	1.08703	1.08615	1.06201	1.31136	1.32773	1.3123
	ΔGly	1.261	1.40304	1.59354	1.41272	1.49861	1.58602	1.42954	1.46186	1.46434	1.11012	1.0718	1.0401	1.42478	1.4967	1.4724	1.69098	1.73511	1.72548
	ΔHis	0.0651352	0.0679016	0.0865841	2.5559	2.58676	2.70854	1.70103	1.69406	1.72174	0.170321	0.161927	0.208384	1.60853	1.60632	1.64615	2.63166	2.67936	2.77445
	ΔHyPro	1.45894	1.49709	1.50349	1.56279	1.56914	1.54725	1.54935	1.53759	1.4561	1.36875	1.66651	1.674	1.53301	1.52047	1.47324	1.95179	1.96749	1.84923
	ΔIle	0.0953067	0.0984607	0.100027	0.907226	0.970528	1.03166	1.34155	1.42025	1.47427	0.320134	0.388009	0.426816	1.52869	1.5922	1.63062	2.01895	2.16654	2.28195
	ΔLeu	0.110291	0.109492	0.113679	3.13646	3.14576	3.308	3.12932	3.23156	3.18779	0.0614891	0.0818863	0.0966032	1.55581	1.56336	1.57776	2.0477	2.07873	2.09967
	ΔLys	0.17835	0.19968	0.239064	3.11529	3.16166	3.3409	2.01524	2.04632	2.13983	0.231837	0.228152	0.24862	1.56718	1.57393	1.61947	2.1364	2.11483	2.21447
	ΔMet	0.129856	0.142222	0.137673	1.33495	1.32587	1.32765	1.29162	1.32079	1.34794	0.17145	0.177786	0.198027	0.875028	0.898842	0.894838	2.2094	2.26094	2.28427
	ΔPhe	0.291874	0.313393	0.340786	4.49077	4.81784	5.15757	6.06653	6.51204	6.60474	0.251566	0.15016	0.244074	3.4851	3.7059	3.53514	6.44966	6.99647	6.66064
	ΔPro	1.2739	1.24227	1.37271	1.42069	1.42188	1.51882	1.55076	1.52201	1.56915	1.63605	1.30522	1.76907	1.98472	1.89322	1.98663	2.20048	2.20021	2.3156
	ΔSer	1.24655	1.25873	1.49217	2.24678	2.20127	2.52672	1.83802	1.74278	1.96266	1.71796	1.73296	1.83348	2.05471	2.05237	2.1199	2.18713	2.1966	2.43269
	ΔThr	0.298881	0.292569	0.308926	2.47376	2.54468	2.42119	2.8639	2.83051	2.85864	0.0237174	0.00983682	0.0160372	1.54443	1.53795	1.51135	4.30582	4.37967	4.24951
	ΔTrp	0.250918	0.282514	0.262943	3.92745	4.27348	4.50813	4.01243	4.52775	4.57457	0.393667	0.435472	0.497524	2.55665	2.65311	2.74229	4.21521	4.55009	4.72635
	ΔTyr	0.0490338	0.0523313	0.0482367	3.41717	3.50267	3.60497	3.89911	4.03755	4.12513	0.0730707	0.0802755	0.104034	2.99143	3.0098	3.07942	4.02281	4.13117	4.19689
	ΔVal	0.153703	0.155744	0.173955	2.27975	2.41688	2.45591	1.92712	1.9548	1.80672	0.901228	0.851787	0.967102	1.99844	2.01994	2.04191	2.63362	2.65067	2.68088
Fig.2g		Circularity
	Culture condition	N1	N2	N3
	Full	0.7701	0.6939	0.6865
	ΔArg	0.553589	0.5697	0.579122
	ΔGln	0.500789	0.494511	0.514589
	ΔHis	0.712944	0.705467	0.722311
	ΔIle	0.6345	0.613111	0.578422
	ΔLeu	0.529344	0.516489	0.564844
	ΔLys	0.530211	0.520989	0.600389
	ΔMet	0.542167	0.545789	0.539844
	ΔPhe	0.528511	0.528856	0.5759
	ΔThr	0.600811	0.603	0.601856
	ΔTrp	0.615889	0.561589	0.537044
	ΔTyr	0.630078	0.626811	0.641511
	ΔVal	0.645256	0.626022	0.620522

## Sheet: Fig.3
Fig.3a		CDH1			CDH2			FN1
		N1	N2	N3	N1	N2	N3	N1	N2	N3
	Full	0.94174	1.01395	1.04431	0.953484	0.994503	1.05201	0.923693	1.03382	1.04249
	Δ 14 AA	0.285915	0.261447	0.273074	1.68	1.50308	1.61423	1.85862	1.81236	1.94095
Fig.3c		A549									SW1573
		CDH1			CDH2			ZEB1			CDH1			FN1			ZEB1
	Culture condition	N1	N2	N3	N1	N2	N3	N1	N2	N3	N1	N2	N3	N1	N2	N3	N1	N2	N3
	Full	0.870066	1.05852	1.07141	0.910021	1.03954	1.05044	0.914913	1.05509	1.03	0.883158	0.983103	1.13374	0.961261	1.02606	1.01267	0.929526	1.02932	1.04116
	ΔArg	0.0639259	0.0735294	0.0718102	2.09734	2.20849	2.10499	1.30319	1.36769	1.34853	0.0722732	0.0724862	0.0706122	0.689894	0.706001	0.700222	1.80246	1.85224	1.86576
	ΔAsn	0.977234	1.02711	1.0456	1.02121	1.11005	1.11739	1.12634	1.10218	1.17066	0.971134	1.02058	1.05458	1.10417	1.17947	1.18224	1.2399	1.33329	1.36306
	ΔAsp	1.05878	1.26019	1.37107	1.12382	1.22235	1.24106	1.15414	1.24264	1.26756	0.921922	1.05811	1.06379	1.06585	1.12966	1.12657	1.19796	1.31959	1.29071
	ΔGln	1.30155	1.44462	1.34677	1.262	1.29427	1.24266	1.20086	1.23428	1.16985	0.174846	0.229428	0.229969	1.15614	1.2034	1.22451	2.67214	2.77478	2.92197
	ΔGlu	0.0870989	0.0971919	0.10129	4.54591	4.88399	5.04355	4.50511	4.93733	5.09863	1.02513	1.06619	1.02101	1.08703	1.08615	1.06201	1.31136	1.32773	1.3123
	ΔGly	1.261	1.40304	1.59354	1.41272	1.49861	1.58602	1.42954	1.46186	1.46434	1.11012	1.0718	1.0401	1.42478	1.4967	1.4724	1.69098	1.73511	1.72548
	ΔHis	0.0651352	0.0679016	0.0865841	2.5559	2.58676	2.70854	1.70103	1.69406	1.72174	0.170321	0.161927	0.208384	1.60853	1.60632	1.64615	2.63166	2.67936	2.77445
	ΔHyPro	1.45894	1.49709	1.50349	1.56279	1.56914	1.54725	1.54935	1.53759	1.4561	1.36875	1.66651	1.674	1.53301	1.52047	1.47324	1.95179	1.96749	1.84923
	ΔIle	0.0953067	0.0984607	0.100027	0.907226	0.970528	1.03166	1.34155	1.42025	1.47427	0.320134	0.388009	0.426816	1.52869	1.5922	1.63062	2.01895	2.16654	2.28195
	ΔLeu	0.110291	0.109492	0.113679	3.13646	3.14576	3.308	3.12932	3.23156	3.18779	0.0614891	0.0818863	0.0966032	1.55581	1.56336	1.57776	2.0477	2.07873	2.09967
	ΔLys	0.17835	0.19968	0.239064	3.11529	3.16166	3.3409	2.01524	2.04632	2.13983	0.231837	0.228152	0.24862	1.56718	1.57393	1.61947	2.1364	2.11483	2.21447
	ΔMet	0.129856	0.142222	0.137673	1.33495	1.32587	1.32765	1.29162	1.32079	1.34794	0.17145	0.177786	0.198027	0.875028	0.898842	0.894838	2.2094	2.26094	2.28427
	ΔPhe	0.291874	0.313393	0.340786	4.49077	4.81784	5.15757	6.06653	6.51204	6.60474	0.251566	0.15016	0.244074	3.4851	3.7059	3.53514	6.44966	6.99647	6.66064
	ΔPro	1.2739	1.24227	1.37271	1.42069	1.42188	1.51882	1.55076	1.52201	1.56915	1.63605	1.30522	1.76907	1.98472	1.89322	1.98663	2.20048	2.20021	2.3156
	ΔSer	1.24655	1.25873	1.49217	2.24678	2.20127	2.52672	1.83802	1.74278	1.96266	1.71796	1.73296	1.83348	2.05471	2.05237	2.1199	2.18713	2.1966	2.43269
	ΔThr	0.298881	0.292569	0.308926	2.47376	2.54468	2.42119	2.8639	2.83051	2.85864	0.0237174	0.00983682	0.0160372	1.54443	1.53795	1.51135	4.30582	4.37967	4.24951
	ΔTrp	0.250918	0.282514	0.262943	3.92745	4.27348	4.50813	4.01243	4.52775	4.57457	0.393667	0.435472	0.497524	2.55665	2.65311	2.74229	4.21521	4.55009	4.72635
	ΔTyr	0.0490338	0.0523313	0.0482367	3.41717	3.50267	3.60497	3.89911	4.03755	4.12513	0.0730707	0.0802755	0.104034	2.99143	3.0098	3.07942	4.02281	4.13117	4.19689
	ΔVal	0.153703	0.155744	0.173955	2.27975	2.41688	2.45591	1.92712	1.9548	1.80672	0.901228	0.851787	0.967102	1.99844	2.01994	2.04191	2.63362	2.65067	2.68088
Fig.3e		Circularity
	Culture condition	N1	N2	N3
	Full	0.7701	0.6939	0.6865
	ΔArg	0.553589	0.5697	0.579122
	ΔGln	0.500789	0.494511	0.514589
	ΔHis	0.712944	0.705467	0.722311
	ΔIle	0.6345	0.613111	0.578422
	ΔLeu	0.529344	0.516489	0.564844
	ΔLys	0.530211	0.520989	0.600389
	ΔMet	0.542167	0.545789	0.539844
	ΔPhe	0.528511	0.528856	0.5759
	ΔThr	0.600811	0.603	0.601856
	ΔTrp	0.615889	0.561589	0.537044
	ΔTyr	0.630078	0.626811	0.641511
	ΔVal	0.645256	0.626022	0.620522

## Sheet: Fig.4
Fig.4c		P4HA3
	Day	N1	N2	N3
	0	0.974156	0.997331	1.02851
	3	20.4313	21.6067	21.3731
	6	23.7559	24.6133	24.7466
	9	24.3836	24.31	24.3369
	12	21.5666	21.9026	21.4272
	3	3.53128	3.66002	3.74537
	6	3.17316	3.25994	3.01977
	9	3.15077	3.09248	3.18564
	12	2.47726	2.38287	2.27653

## Sheet: Fig.5
Fig.5a (Fig.S5e)				CDH1			CDH2			MMP2			MMP9			FN1			P4HA3
	A549		sh	N1	N2	N3	N1	N2	N3	N1	N2	N3	N1	N2	N3	N1	N2	N3	N1	N2	N3
		Unstimulated	Control	0.91417	1.04898	1.03685	0.965937	0.99718	1.03688	0.990657	1.00061	1.00873	0.885769	0.849443	1.26479	0.985282	0.993064	1.02165	0.99438	1.01383	0.991787
		TGF-𝝱	Control	0.046217	0.04795	0.043462	22.4092	22.9184	22.3627	82.6783	84.5606	82.1831	57.0764	61.1206	66.659	7.28329	7.56373	7.02455	42.2105	43.2706	41.0545
			P4HA3 #1	0.414859	0.407265	0.394347	17.6437	17.5301	18.9649	57.4451	56.9113	60.6628	14.9166	16.1398	14.718	4.66836	4.58303	4.94287	9.44091	10.1405	9.83753
			P4HA3 #2	1.47564	1.39264	1.47631	2.89892	2.81047	2.67657	2.70604	2.83017	2.98277	9.84157	10.1383	13.7485	0.55259	0.559876	0.583172	1.33078	1.31987	1.43247
	HCC827		sh	N1	N2	N3	N1	N2	N3	N1	N2	N3	N1	N2	N3	N1	N2	N3	N1	N2	N3
		Unstimulated	Control	0.94765	0.97062	1.08173	0.96322	1.03308	1.0037	0.887	0.98917	1.12383	1.04056	0.96587	0.99357	0.95913	1.01847	1.0224	0.79552	0.86558	1.3389
		TGF-𝝱	Control	1.22193	1.22784	1.25729	19.9487	19.8858	20.3732	192.707	179.308	196.403	284.815	287.45	299.802	10.7754	10.9135	10.9358	66.0202	70.3377	75.43
			P4HA3 #2	1.27598	1.25277	1.22257	6.30993	6.58612	6.09105	20.9523	21.2546	21.5166	99.6264	94.944	89.2347	1.44214	1.50462	1.46925	4.19782	3.17929	3.51046
	H358		sh	N1	N2	N3	N1	N2	N3	N1	N2	N3	N1	N2	N3	N1	N2	N3	N1	N2	N3
		Unstimulated	Control	0.97951	0.98047	1.04001	0.99658	0.97426	1.02916	1.01516	0.92058	1.06426	1.0116	0.96982	1.01858	0.99925	0.9546	1.04615	0.82741	1.24975	0.92284
		TGF-𝝱	Control	0.54159	0.56662	0.56223	7.58728	7.53375	7.55523	3.3194	3.28963	3.20735	42.7721	42.4747	43.7553	5.30895	5.4249	5.44092	9.57988	8.90005	7.4534
			P4HA3 #2	1.37767	1.36359	1.37019	3.62457	3.44404	3.56869	2.73704	2.05348	2.50505	8.85791	8.57676	8.80247	1.08372	1.13785	1.15935	0.87024	0.65371	0.45271
Fig. 5d			P4HA3	EMT score	Gly	Ala	Ser	Thr	Met	Asp	Glu	Asp	Glu	His	Arg	Lys	Val	Leu	Ile	Phe	Tyr	Tryp	Pro	HyPro	Ornithine	Citrulline
	Correlation coefficient	P4HA3	1	0.413644	0.00917924	-0.0142074	0.0668254	-0.0368351	-0.0238995	0.0309657	-0.00363951	0.0088437	0.00104571	0.246465	0.224667	0.228759	0.104046	0.132713	-0.0605547	0.1402	0.0504604	0.101836	0.0016199	-0.037565	0.262515	0.246154
		EMT score	0.413644	1	-0.0839533	-0.180597	0.0104488	-0.0158902	0.0731611	-0.0297177	0.0966906	0.0514945	0.0238933	0.224981	0.250757	0.181703	0.0855372	0.142687	0.0481775	0.12666	0.0800516	0.0694358	-0.0914276	-0.0273989	0.195646	0.213451
	P value	P4HA3	0	1.91398e-07	0.912136	0.864386	0.421283	0.657809	0.773857	0.709652	0.965104	0.915336	0.989971	0.00261867	0.00622371	0.00532093	0.209793	0.109063	0.466254	0.090322	0.543875	0.21969	0.984464	0.651469	0.00131729	0.00265267
		EMT score	1.91398e-07	0	0.312028	0.0285997	0.900043	0.848505	0.378513	0.720859	0.244005	0.535641	0.773914	0.00615001	0.00218828	0.0276235	0.302954	0.0846978	0.562271	0.126333	0.335128	0.403331	0.270746	0.741839	0.0175573	0.00943562

## Sheet: Fig.6
Fig.6c				Number of migrated cells/field
	HCC827		sh	N1	N2	N3
		Unstimulated	Control	6.7	4.3	5
		TGF-𝝱	Control	126	106	92
			P4HA3 #2	11	5.7	6
Fig.6d			Number of cells/well
		sh	N1	N2	N3	N4
	A549	Control	5	5.64	6.72	6.2
		P4HA3 #2	3.004	3.356	3.684	4.4

## Sheet: Fig.7
Fig.7a		shLacZ						shP4HA3 #1						shP4HA3 #2
		Sample 1	Sample 2	Sample 3	Sample 4	Sample 5	Sample 6	Sample 1	Sample 2	Sample 3	Sample 4	Sample 5	Sample 6	Sample 1	Sample 2	Sample 3	Sample 4	Sample 5	Sample 6
	7	19.1938	17.2947	24.2486	16.5715	15.5935	20.3783	9.89732	9.48615	9.19485	22.2205	9.5992	10.8981	18.8397	14.5597	11.8195	9.51708	18.9585	12.4399
	10	38.7722	60.3648	43.9323	33.4349	50.5171	35.4091	14.9385	26.7891	34.8309	17.7502	33.6431	24.3911	23.9074	27.8202	30.5023	25.9585	26.2132	12.6117
	14	72.2083	81.9008	71.1728	50.6177	61.6723	66.884	30.3522	32.3456	40.8793	27.138	50.3596	31.3344	30.287	19.1297	34.4211	31.2542	36.3609	29.241
	17	121.026	84.6913	109.187	104.615	86.0065	83.8845	60.1201	44.0896	50.1492	64.3537	42.7979	49.4554	26.2848	19.9881	52.6685	32.723	45.6043	32.4009
	21	132.787	210.355	130.083	103.297	180.233	143.373	65.3573	63.6634	43.9648	75.5476	103.871	99.8787	58.5311	33.5352	59.9394	42.118	86.8219	79.7246
	24	146.383	114.524	199.926	268.05	230.796	312.377	103.422	97.1858	136.14	118.653	109.463	89.8885	93.5028	130.867	103.566	58.9526	41.2905	36.6776
	28	206.391	204.759	207.586	243.53	248.946	260.389	138.374	143.583	109.854	189.077	109.747	147.996	119.733	55.9643	123.275	59.465	105.119	120.604
Fig.7b		CDH1
		Sample 1	Sample 2	Sample 3	Sample 4	Sample 5	Sample 6
	shLacZ	1	1.03563	1.34638	1.5397	1.26776	1.38817
	shP4HA3 #1	2.27487	2.29305	2.50508	2.04667	3.00346	2.61913
	shP4HA3 #2	2.0986	2.19354	2.10041	2.04687	2.06355	2.31606
Fig.7c (Fig. 7d)		Hypro			Trp			Ornithine			Gly
		shLacZ	shP4HA3#1	shP4HA3#2	shLacZ	shP4HA3#1	shP4HA3#2	shLacZ	shP4HA3#1	shP4HA3#2	shLacZ	shP4HA3#1	shP4HA3#2
	sample 1	201	72	110	116	55	67	27	91	128	4345	1751	2057
	sample 2	141	48	114	101	55	78	66	116	143	3340	1229	2258
	sample 3	152	55	86	80	54	53	26	151	84	2947	1508	3066
	sample 4	97	86	62	68	72	51	124	133	257	1946	2263	2226
	sample 5	138	51	89	92	60	54	88	222	81	2728	1796	2094
	sample 6	138	98	85	92	80	56	67	61	83	2483	2278	2203
	sample 7	138	44	48	74	43	56	35	127	111	2859	1302	1422
	sample 8	96	37	61	75	61	59	101	333	114	2271	1699	1895
	sample 9	142	45	94	76	63	61	42	185	68	2740	1346	2150
	sample 10	193	43	73	95	58	64	25	154	116	3593	1252	1980
Fig.7e		Metastasis
		shLacZ	shP4HA3 #1	shP4HA3 #2
	Sample 1	30	11	5
	Sample 2	23	19	16
	Sample 3	82	13	14
	Sample 4	213	10	17
	Sample 5	141	13	21
	Sample 6	128	18	10

## Sheet: Fig.S1
Fig.S1a,b,c			Circularity
			Unstimulated			TGF-𝝱
	Cell	Hour	N1	N2	N3	N1	N2	N3
	A549	24	0.854567	0.872567	0.8789	0.5995	0.650933	0.6536
		48	0.8851	0.9055	0.907133	0.579067	0.508333	0.492133
		72	0.9047	0.908933	0.904167	0.466233	0.4854	0.4816
	HCC827	24	0.826467	0.8167	0.7943	0.610367	0.617833	0.537767
		48	0.8003	0.840433	0.862567	0.3641	0.442967	0.4284
		72	0.879567	0.8675	0.876372	0.290333	0.284967	0.305
	H358	24	0.8582	0.8745	0.888933	0.688	0.711433	0.689333
		48	0.778067	0.742833	0.67345	0.536867	0.5401	0.5761
		72	0.8026	0.7627	0.73465	0.4389	0.5036	0.4126
Fig.S1d,e,f			CDH1						CDH2						FN1						MMP2						MMP9
			Unstimulated			TGF-𝝱			Unstimulated			TGF-𝝱			Unstimulated			TGF-𝝱			Unstimulated			TGF-𝝱			Unstimulated			TGF-𝝱
	Cell	Hour	N1	N2	N3	N1	N2	N3	N1	N2	N3	N1	N2	N3	N1	N2	N3	N1	N2	N3	N1	N2	N3	N1	N2	N3	N1	N2	N3	N1	N2	N3
	A549	24	0.989197	0.983699	1.0271	0.128657	0.147197	0.130423	0.990224	1.0288	0.980977	4.68838	4.67229	4.69954	0.962102	0.993755	1.04414	3.10078	3.23716	3.16202	0.990044	1.06822	0.941735	43.7712	43.9962	45.1981	0.722471	1.0128	1.26473	13.595	14.0779	12.4794
		48	2.20393	2.22526	2.18102	0.137707	0.141261	0.133648	0.980781	0.940701	0.918856	5.25754	5.94495	5.59268	2.97865	2.99646	3.0864	6.355	6.42927	6.44787	1.25061	1.22776	1.29784	58.1111	58.6189	56.9116	0.256882	0.090996	0.025482	1.76812	2.88015	3.13385
		72	3.48876	3.6796	3.53163	0.265225	0.243319	0.247926	0.890453	0.875869	0.869973	6.68083	6.56847	6.23322	7.71526	7.83482	8.02474	12.7105	12.6771	12.9246	1.27293	1.29284	1.10174	70.7723	69.8584	69.3382	0.00154	0.00079	0.16403	1.93402	1.59257	1.708
	HCC827	24	0.95562	1.02133	1.02306	1.01139	1.04523	1.08118	0.97601	0.95997	1.06402	2.50892	2.73505	2.7079	0.97379	0.99156	1.03465	1.92122	1.79723	1.96498	0.961433	1.01647	1.0221	7.03392	6.93448	7.05936	0.96586	0.987537	1.0466	4.06139	4.04172	4.05476
		48	2.09671	2.14678	2.21158	1.95548	2.03939	2.03071	1.62327	1.60812	1.44652	4.98919	4.98806	5.01085	2.43464	2.48828	2.59949	7.55067	7.48279	7.52467	2.61466	2.66543	2.80085	40.537	40.6785	40.7737	0.784608	0.831831	0.786861	7.8824	7.77123	7.82145
		72	1.58536	1.58312	1.61192	1.6	1.66387	1.63489	1.22285	1.10706	1.20036	6.62153	6.45319	7.10275	2.48758	2.47043	2.60073	15.177	15.2923	15.1002	1.62633	1.58197	1.67785	77.7059	79.7005	79.0094	0.28016	0.24262	0.343089	9.92458	9.19705	10.3826
	H358	24	0.96011	1.00013	1.03976	1.05802	1.19561	1.19699	0.97725	0.97674	1.04601	2.34958	2.51681	2.45388	0.99966	0.96346	1.03687	1.60615	1.63691	1.63036	0.680935	1.15606	1.163	3.22793	2.73666	2.67868	0.96573	1.00296	1.03131	7.01086	7.1755	7.152
		48	3.96696	3.92973	4.03857	3.51474	3.59469	3.51385	1.20405	1.16319	1.18846	5.00055	5.04139	4.95246	1.81033	1.8104	1.86155	5.72654	5.87764	5.83547	2.67762	2.45856	2.78329	10.4349	8.339	10.8012	1.0665	1.03836	1.06541	25.752	26.1434	25.2488
		72	3.66422	3.71061	3.85639	2.19845	2.19606	2.17448	1.46167	1.46682	1.44241	5.80752	5.88592	5.78207	2.00632	2.0167	2.07233	7.84533	8.1297	8.15814	6.30084	7.20659	5.95981	15.523	13.1352	15.4887	0.900999	0.875528	0.920355	39.2053	39.6065	39.2805

## Sheet: Fig.S3
Fig.S3b		A549				SW1573
	Culture condition	N1	N2	N3	N4	N1	N2	N3	N4
	Full	0.980625	1.19643	1.23483	1.22352	0.4512	0.5352	0.5246	0.5199
	Δ Arg	0.694125	0.653425	0.756725	0.784625	0.4551	0.4931	0.5652	0.5603
	Δ Asn	1.37243	1.41833	1.32333	1.33383	0.5507	0.5421	0.6303	0.6518
	Δ Asp	1.38803	1.46152	1.52372	1.45713	0.5381	0.5671	0.6363	0.5915
	Δ Cys	0.214825	0.308525	0.532225	0.321025	0.1442	0.1532	0.1824	0.2074
	Δ Glu	1.29293	1.25992	1.50002	1.44013	0.6146	0.6252	0.5842	0.6832
	Δ Gln	0.325125	0.331025	0.548725	0.424825	0.537	0.5142	0.5568	0.5216
	Δ Gly	1.33832	1.28923	1.27592	1.29383	0.4847	0.66	0.5806	0.6267
	Δ His	1.14993	1.04303	1.14213	1.21643	0.5073	0.4682	0.5311	0.5904
	Δ HyPro	1.04153	1.10532	1.27822	1.11393	0.4858	0.5265	0.5299	0.5228
	Δ Ile	0.932125	0.997425	0.940525	1.06803	0.5965	0.6521	0.6467	0.6555
	Δ Leu	1.05862	0.915525	1.07092	0.955025	0.6038	0.5918	0.6564	0.6108
	Δ Lys	0.834125	0.769525	0.782525	0.716925	0.4241	0.4155	0.4457	0.4532
	Δ Met	0.515525	0.474525	0.514125	0.477625	0.386	0.3907	0.426	0.3711
	Δ Phe	1.21033	1.19392	1.17712	1.17023	0.5552	0.5946	0.6129	0.6214
	Δ Pro	1.26812	1.22273	1.26412	1.23323	0.523	0.5551	0.531	0.4633
	Δ Ser	1.14472	1.03173	1.04632	1.08462	0.4508	0.4503	0.4739	0.4227
	Δ Thr	0.943825	0.982125	0.921325	0.894125	0.5743	0.6103	0.5773	0.6181
	Δ Trp	1.12062	1.11153	1.28852	1.14393	0.5628	0.6557	0.64	0.5323
	Δ Tyr	0.993425	0.893725	0.869525	0.853525	0.4835	0.4893	0.4911	0.4511
	Δ Val	1.00483	1.00303	1.04373	0.999825	0.5004	0.522	0.5573	0.5026
Fig.S3c		A549
	Culture condition	N1	N2	N3
	Full	6382	6590	6491
	Δ Arg	441	1081	682
	Δ Asn	7604	10951	14199
	Δ Asp	17600	11731	15447
	Δ Cys	1319	1628	1784
	Δ Glu	9696	10427	7684
	Δ Gln	879	1387	777
	Δ Gly	8447	15205	12344
	Δ His	7311	6957	4616
	Δ HyPro	5740	3857	4609
	Δ Ile	10593	3964	9417
	Δ Leu	7171	6770	5826
	Δ Lys	4533	1490	890
	Δ Met	4618	2023	1681
	Δ Phe	9284	21902	4295
	Δ Pro	8537	5288	5093
	Δ Ser	16048	5612	4939
	Δ Thr	8358	4973	5223
	Δ Trp	8720	5607	8538
	Δ Tyr	10905	4728	3988
	Δ Val	7279	5083	4876
Fig.S3e			CDH1
			N1	N2	N3
	Unstimulated	-	1.06468	0.934426	1.0009
	TGF-𝝱	-	0.00679311	0.00779017	0.00606509
		+ Arg 10 mM	0.0130221	0.0098	0.0117987
		+ Asn 10 mM	0.010119	0.00666648	0.00906587
		+ Asp 10 mM	0.0189666	0.0167708	0.0163676
		+ Cys 10 mM	0.00927811	0.0146558	0.00902575
		+ Gln 10 mM	0.0100622	0.0134227	0.0102747
		+ Glu 10 mM	0.0172012	0.01438	0.0165219
		+ Gly 10 mM	0.00966694	0.0117769	0.011589
		+ His 10 mM	0.0115771	0.0120184	0.0155728
		+ HP 10 mM	0.0120209	0.0113914	0.0133134
		+ Ile 10 mM	0.0130458	0.0132564	0.0156946
		+ Leu 10 mM	0.0166375	0.0152869	0.0169525
		+ Met 10 mM	0.0182334	0.0138234	0.0143249
		+ Phe 10 mM	0.0131633	0.0134938	0.0150431
		+ Pro 10 mM	0.0108097	0.0099541	0.010918
		+ Ser 10 mM	0.0110408	0.0126802	0.0151402
		+ Trp 10 mM	0.0103947	0.0104399	0.0119568
		+ Thr 10 mM	0.0157275	0.0158988	0.0131991
		+ Tyr 2 mM	0.0174377	0.0199279	0.0185206
		+ Val 10 mM	0.0108714	0.0160218	0.013065

## Sheet: Fig.S4
Fig.S4c			ARG2						ANPEP						GLS						P4HA3
			Unstimulated			TGF-𝝱			Unstimulated			TGF-𝝱			Unstimulated			TGF-𝝱			Unstimulated			TGF-𝝱
		Hour	N1	N2	N3	N1	N2	N3	N1	N2	N3	N1	N2	N3	N1	N2	N3	N1	N2	N3	N1	N2	N3	N1	N2	N3
	A549	24	1.03309	1.20647	0.760441	2.22214	2.4795	2.2855	1.109	0.943124	0.947872	6.56257	5.83398	5.85929	0.973714	1.04496	0.981327	1.93069	2.16428	1.95226	1.00936	1.08532	0.905323	10.4795	11.0566	9.79282
		48	1.60853	1.62505	1.34219	5.27848	5.51684	3.51692	0.774295	0.806033	0.760101	3.04716	3.04577	2.73977	0.882492	0.84139	0.749255	2.15015	2.12994	1.87954	1.1925	1.15756	1.15969	11.8074	12.2973	10.8082
		72	2.20523	2.85772	2.96534	7.82046	6.40665	7.02085	1.77708	1.65885	1.52942	5.70183	5.80043	5.39772	0.764101	0.790279	0.773551	2.0294	2.00387	1.84186	1.52503	1.48266	1.32912	11.775	12.0419	9.99702
Fig.S4d			ARG2		ANPEP		P4HA3		GLS
			Unstimulated	TGF-β	Unstimulated	TGF-𝝱	Unstimulated	TGF-β	Unstimulated	TGF-β
	A549	N1	1.07835	17.312	0.968835	28.1884	1.0429	8.95467	0.989093	2.17709
		N2	0.969141	17.2816	1.01798	28.1543	0.986226	8.41041	0.998857	2.20056
		N3	0.952507	17.8329	1.01318	27.9681	0.970877	9.17198	1.01205	2.31209
	HCC827	N1	0.873594	1.05622	1.03309	172.121	1.45767	122.187	0.990384	2.22872
		N2	1.08388	1.23307	0.960566	177.91	0.792858	114.418	0.954691	2.22851
		N3	1.04252	1.19653	1.00635	176.864	0.749468	124.336	1.05492	2.21024
	H358	N1	0.921353	4.96718	0.745863	1.24148	1.21098	2.62849	0.951428	2.29361
		N2	1.12931	5.50841	0.983949	1.30684	0.926097	3.44196	1.02252	2.24189
		N3	0.949341	5.28188	1.27019	1.26352	0.86292	3.63837	1.02605	2.3619

## Sheet: Fig.S5
Fig.S5c,d		P4HA3			mCherry			CDH1			CDH2			FN1			SNAI1			TWIST1			ZEB1
		N1	N2	N3	N1	N2	N3	N1	N2	N3	N1	N2	N3	N1	N2	N3	N1	N2	N3	N1	N2	N3	N1	N2	N3
	A549	1.03046	1.02819	0.941349	0.965537	1.09994	0.934526	0.985265	0.973015	1.04172	1.21337	0.574133	1.2125	0.983098	1.05361	0.963292	1.05071	1.02089	0.9284	0.939156	0.910962	1.14988	0.956489	0.927501	1.11601
		334.143	329.544	327.677	1026.86	979.272	1084.71	1.07391	1.00571	0.962337	2.78861	2.81816	2.07776	1.27389	1.11056	1.20383	0.876364	0.955831	0.87446	0.75265	1.41616	0.894549	1.10306	0.975097	0.981244
	HCC827	1.05071	0.958541	0.990752	1.06462	0.882611	1.05277	1.00189	0.991811	1.0063	0.50018	1.46373	1.03609	0.968507	1.01099	1.02051	1.02637	1.0336	0.940031	0.926627	1.89005	0.183327	1.00423	0.985955	1.00982
		139.068	128.487	121.712	118.76	116.26	124.72	1.27888	1.37928	1.34801	NA	1.65911	0.848276	1.089	1.10677	1.08987	0.976217	1.0874	1.04199	NA	0.0475079	0.250442	0.80809	0.814563	0.814775
Fig.S5f			CDH1
	Cell	sh	N1	N2	N3
	SW1578	Control	1.04568	0.991802	0.962515
		P4HA3 #1	1.66418	1.90401	2.10831
		P4HA3 #2	4.17738	4.9482	5.21858

[truncated: 2 more sheets: Fig.S6, Fig.S7]
